# Supplementary material for: SUMO-dependent transcriptional repression by Sox2 inhibits the proliferation of neural stem cells
Source: PLoS One. 2024 Mar 20;19(3):e0298818. doi: 10.1371/journal.pone.0298818 (PMC10954124; doi:10.1371/journal.pone.0298818)
Supplement: S1 File — (XLSX) [file pone.0298818.s008.xlsx]

## Sheet: Luciferase Assay
Replicate 1
	1	2	3	4	5	6	7	8	9	10	11	12
A	UN	3X	pcDNA	N48I	NLS	eng	VP16	Dgrg	wt	wt_SUMO1	wt_SUMO2	wt_SUMO3
B	K247A	K247R	K247R_SUMO1	K247R_SUMO2	K247R_SUMO3
C	UN	3X	pcDNA	N48I	NLS	eng	VP16	Dgrg	wt	wt_SUMO1	wt_SUMO2	wt_SUMO3
D	K247A	K247R	K247R_SUMO1	K247R_SUMO2	K247R_SUMO3
E	UN	3X	pcDNA	N48I	NLS	eng	VP16	Dgrg	wt	wt_SUMO1	wt_SUMO2	wt_SUMO3
F	K247A	K247R	K247R_SUMO1	K247R_SUMO2	K247R_SUMO3
G
	UN	luciferase	pcDNA	N48I	NLS	eng	VP16	Dgrg	wt	wt_SUMO1	wt_SUMO2	wt_SUMO3	K247A	K247R	K247R_SUMO1	K247R_SUMO2	K247R_SUMO3
	0	3	272	3	4	85	1087	976	448	148	206	333	1844	805	441	203	260
	1	4	232	3	3	103	449	659	342	213	270	231	1525	842	288	397	252
	7	1	206	5	5	100	561	563	162	166	219	358	1348	704	176	204	166
	4	3	123	1	12	50	298	507	224	182	241	193	1051	554	185	162	189
av	3	2.75	208.25	3	6	84.5	598.75	676.25	294	177.25	234	278.75	1442	726.25	272.5	241.5	216.75
st.er.	1.36931	0.544862	27.2726	0.707107	1.76777	10.5268	148.469	90.6982	54.9682	11.9445	12.1295	34.33	143.66	55.77	53.386	45.6816	20.0916
Replicate 2
	1	2	3	4	5	6	7	8	9	10	11	12
A	UN	3X	pcDNA	N48I	NLS	eng	VP16	Dgrg	wt	wt_SUMO1	wt_SUMO2	wt_SUMO3
B	K247A	K247R	K247R_SUMO1	K247R_SUMO2	K247R_SUMO3
C	UN	3X	pcDNA	N48I	NLS	eng	VP16	Dgrg	wt	wt_SUMO1	wt_SUMO2	wt_SUMO3
D	K247A	K247R	K247R_SUMO1	K247R_SUMO2	K247R_SUMO3
E	UN	3X	pcDNA	N48I	NLS	eng	VP16	Dgrg	wt	wt_SUMO1	wt_SUMO2	wt_SUMO3
F	K247A	K247R	K247R_SUMO1	K247R_SUMO2	K247R_SUMO3
G
	UN	luciferase	pcDNA	N48I	NLS	eng	VP16	Dgrg	wt	wt_SUMO1	wt_SUMO2	wt_SUMO3	K247A	K247R	K247R_SUMO1	K247R_SUMO2	K247R_SUMO3
	6	8	1573	23	46	222	2895	3505	4556	139	449	815	3266	2138	1573	785	641
	0	4	1430	7	29	158	2529	2821	4435	41	809	790	4061	3905	1553	1529	1011
	0	5	1203	15	22	222	2353	4800	3254	55	490	693	4203	2831	1458	900	780
	9	11	725	10	35	115	1343	2383	4567	48	181	1282	5445	3134	1187	835	998
average	3.75	7	1232.75	13.75	33	179.25	2280	3377.25	4203	70.75	482.25	895	4243.75	3002	1442.75	1012.25	857.5
st.error	1.94856	1.36931	160.735	3.02851	4.4017	22.6864	287.611	456.788	275.174	19.8569	111.435	114.017	390.036	317.074	76.9581	150.56	77.5327
Replicate 3
	1	2	3	4	5	6	7	8	9	10	11	12
A	UN	3X	pcDNA	N48I	NLS	eng	VP16	Dgrg	wt	wt_SUMO1	wt_SUMO2	wt_SUMO3
B	K247A	K247R	K247R_SUMO1	K247R_SUMO2	K247R_SUMO3
C	UN	3X	pcDNA	N48I	NLS	eng	VP16	Dgrg	wt	wt_SUMO1	wt_SUMO2	wt_SUMO3
D	K247A	K247R	K247R_SUMO1	K247R_SUMO2	K247R_SUMO3
E	UN	3X	pcDNA	N48I	NLS	eng	VP16	Dgrg	wt	wt_SUMO1	wt_SUMO2	wt_SUMO3
F	K247A	K247R	K247R_SUMO1	K247R_SUMO2	K247R_SUMO3
G
	UN	luciferase	pcDNA	N48I	NLS	eng	VP16	Dgrg	wt	wt_SUMO1	wt_SUMO2	wt_SUMO3	K247A	K247R	K247R_SUMO1	K247R_SUMO2	K247R_SUMO3
	9	7	1184	11	1528	171	2947	3546	3606	746	877	1149	4269	2654	458	1102	1065
	1	1	1004	12	1353	241	2838	3276	3613	665	585	1067	3127	2381	1131	824	498
	4	8	863	4	462	144	1824	2541	1977	567	667	1330	4144	3226	635	666	290
	3	7	936	3	862	173	1928	1410	10	895	367	817	2633	2123	843	759	461
average	4.25	5.75	996.75	7.5	1051.25	182.25	2384.25	2693.25	2301.5	718.25	624	1090.75	3543.25	2596	766.75	837.75	578.5
st. error	1.47373	1.38632	59.5266	2.01556	209.37	17.9003	255.517	413.574	740.693	60.0639	91.3195	92.2418	343.642	204.667	125.294	81.2853	145.817

## Sheet: Proliferation Assay
Replicate 1
		day0			day1			day2
PLATE 1	1	2	3	4	5	6	7	8	9	10	11	12
A
B		blank	blank	blank	blank	blank	blank	blank	blank	blank	blank
C		blank	blank	blank	blank	blank	blank	blank	blank	blank	blank
D		pcDNA3	pcDNA3	pcDNA3	pcDNA3	pcDNA3	pcDNA3	pcDNA3	pcDNA3	pcDNA3	pcDNA3
E		Sox2	Sox2	Sox2	Sox2	Sox2	Sox2	Sox2	Sox2	Sox2	Sox2
F		K247R	K247R	K247R	K247R	K247R	K247R	K247R	K247R	K247R	K247R
G		K247R_SU2	K247R_SU2	K247R_SU2	K247R_SU2	K247R_SU2	K247R_SU2	K247R_SU2	K247R_SU2	K247R_SU2	K247R_SU2
H
		day3			day4			day5
PLATE 2	1	2	3	4	5	6	7	8	9	10	11	12
A
B		blank	blank	blank	blank	blank	blank	blank	blank	blank	blank
C		blank	blank	blank	blank	blank	blank	blank	blank	blank	blank
D		pcDNA3	pcDNA3	pcDNA3	pcDNA3	pcDNA3	pcDNA3	pcDNA3	pcDNA3	pcDNA3	pcDNA3
E		Sox2	Sox2	Sox2	Sox2	Sox2	Sox2	Sox2	Sox2	Sox2	Sox2
F		K247R	K247R	K247R	K247R	K247R	K247R	K247R	K247R	K247R	K247R
G		K247R_SU2	K247R_SU2	K247R_SU2	K247R_SU2	K247R_SU2	K247R_SU2	K247R_SU2	K247R_SU2	K247R_SU2	K247R_SU2
H
DAY0	1. Raw Data (544, 590)
	4h	4h	4h	24h	24h	24h
blank	432	418	401	531	493	498
blank	421	408	403	495	484	498
pcDNA3	702	567	582	2102	1720	1691
Sox2	566	555	554	1466	1426	1407
K247R	615	614	540	1814	1817	1508
K247R_SUMO2	559	512	512	1336	1201	1157
	2. Blank corrected raw data (544, 590)
	4h	4h	4h	av. 4h	err.st.	24h	24h	24h	av. 24h	err.st.
blank
blank
pcDNA3	288	153	168	203	34.8807	1602	1220	1191	1337.67	108.13
Sox2	152	141	140	144.333	3.13877	966	926	907	933	14.197
K247R	201	200	126	175.667	20.2777	1314	1317	1008	1213	83.6939
K247R_SUMO2	145	98	98	113.667	12.7918	836	701	657	731.333	43.9705
DAY1	1. Raw Data (544, 590)
	4h	4h	4h	24h	24h	24h
blank	411	407	404	523	518	517
blank	410	413	406	519	524	517
pcDNA3	744	740	742	3243	3278	3261
Sox2	586	594	590	2469	2270	2242
K247R	637	693	659	2944	2972	2836
K247R_SUMO2	560	535	529	1896	1812	1714
	2. Blank corrected raw data (544, 590)
	4h	4h	4h	av. 4h	err.st.	24h	24h	24h	av. 24h	err.st.
blank
blank
pcDNA3	336	332	334	334	0.942809	2723.33	2758.33	2741	2740.89	8.2497
Sox2	178	186	182	182	1.88562	1949.33	1750.33	1722.33	1807.33	58.3457
K247R	229	285	251	255	13.3	2424.33	2452.33	2316.33	2397.67	33.8537
K247R_SUMO2	152	127	121	133.333	7.75075	1376.33	1292.33	1194.33	1287.67	42.9401
DAY2	1. Raw Data (544, 590)
	4h	4h	4h	24h	24h	24h
blank	426	416	410	495	491	479
blank	421	414	436	483	493	473
pcDNA3	1118	1177	1194	4534	4684	4874
Sox2	938	850	1015	3731	3558	3908
K247R	1127	1038	1211	4786	4333	4702
K247R_SUMO2	852	815	888	3352	3213	3490
	2. Blank corrected raw data (544, 590)
	4h	4h	4h	av. 4h	err.st.	24h	24h	24h	av. 24h	err.st.
blank
blank
pcDNA3	698	757	774	743	18.8031	4048	4198	4388	4211.33	80.3234
Sox2	518	430	595	514.333	38.9197	3245	3072	3422	3246.33	82.4976
K247R	707	618	791	705.333	40.7822	4300	3847	4216	4121	113.599
K247R_SUMO2	431	395	468	431.333	17.2068	2865	2727	3004	2865.33	65.2897
DAY3	1. Raw Data (544, 590)
	4h	4h	4h	24h	24h	24h
blank	421	423	429	520	529	523
blank	415	436	429	515	530	524
pcDNA3	1967	1610	1947	7719	7413	7787
Sox2	1498	1404	1296	6883	6587	6407
K247R	1781	1872	2550	7439	7691	8553
K247R_SUMO2	1624	1552	1379	6842	6596	6477
	2. Blank corrected raw data (544, 590)
	4h	4h	4h	av. 4h	err.st.	24h	24h	24h	av. 24h	err.st.
blank
blank
pcDNA3	1542	1185	1522	1416.33	94.559	7196	6890	7264	7116.67	54.2213
Sox2	1073	979	871	974.333	47.65	6360	6064	5884	6102.67	65.4134
K247R	1356	1447	2125	1642.67	198.076	6916	7168	8030	7371.33	158.992
K247R_SUMO2	1199	1127	954	1093.33	59.3602	6319	6073	5954	6115.33	50.6625
DAY4	1. Raw Data (544, 590)
	4h	4h	4h	24h	24h	24h
blank	444	432	409	513	513	532
blank	441	441	421	505	506	525
pcDNA3	3779	4602	2955	8117	8149	8084
Sox2	2870	4488	2749	8340	8247	8021
K247R	3877	3771	2899	8337	8215	8080
K247R_SUMO2	2598	2543	2371	7984	7940	7940
	2. Blank corrected raw data (544, 590)
	4h	4h	4h	av. 4h	err.st.	24h	24h	24h	av. 24h	err.st.
blank
blank
pcDNA3	3347	4171	2524	3347.33	388.202	7601	7633	7568	7600.67	15.3213
Sox2	2439	4057	2318	2938	457.719	7824	7731	7505	7686.67	77.3367
K247R	3446	3340	2468	3084.67	252.99	7821	7699	7564	7694.67	60.6013
K247R_SUMO2	2167	2112	1940	2073	55.8231	7468	7424	7424	7438.67	11.9753
DAY5	1. Raw Data (544, 590)
	4h	4h	4h	24h	24h	24h
blank	461	451	461	591	558	562
blank	453	435	442	548	537	544
pcDNA3	5270	5217	4684	9165	8970	8596
Sox2	4366	5222	7046	8741	8755	9343
K247R	6021	5464	6495	8819	8924	9248
K247R_SUMO2	3757	5550	4662	8822	9418	8837
	2. Blank corrected raw data (544, 590)
	4h	4h	4h	av. 4h	err.st.	24h	24h	24h	av. 24h	err.st.
blank
blank
pcDNA3	4820	4767	4234	4607	152.788	8608	8413	8039	8353.33	136.309
Sox2	3916	4772	6596	5094.67	645.271	8184	8198	8786	8389.33	161.972
K247R	5571	5014	6045	5543.33	243.271	8262	8367	8691	8440	105.417
K247R_SUMO2	3307	5100	4212	4206.33	422.62	8265	8861	8280	8468.67	160.208
DAY6	1. Raw Data (544, 590)
	4h	4h	4h	24h	24h	24h
blank	488	450	447	535	561	544
blank	447	445	447	561	545	558
pcDNA3	4368	3148	3958	8553	8535	8873
Sox2	3333	3963	3509	8493	8755	8094
K247R	6959	4427	4541	8401	8281	8180
K247R_SUMO2	4536	4585	4095	8476	8322	8362
	2. Blank corrected raw data (544, 590)
	4h	4h	4h	av. 4h	err.st.	24h	24h	24h	av. 24h	err.st.
blank
blank
pcDNA3	3914	2694	3504	3370.67	292.663	8002	7984	8322	8102.67	89.6429
Sox2	2879	3509	3055	3147.67	153.236	7942	8204	7543	7896.33	156.911
K247R	6505	3973	4087	4855	674.145	7850	7730	7629	7736.33	52.1543
K247R_SUMO2	4082	4131	3641	3951.33	127.218	7925	7771	7811	7835.67	37.6691
DAY7	1. Raw Data (544, 590)
	4h	4h	4h	24h	24h	24h
blank	458	456	470	521	554	532
blank	472	454	459	694	550	525
pcDNA3	6655	5977	4552	9603	8556	9232
Sox2	5106	5695	5333	8777	8388	8539
K247R	5349	4913	5279	8360	8255	8133
K247R_SUMO2	4694	6237	6438	8379	8561	8484
	2. Blank corrected raw data (544, 590)
	4h	4h	4h	av. 4h	err.st.	24h	24h	24h	av. 24h	err.st.
blank
blank
pcDNA3	6194	5516	4091	5267	505.998	9040	7993	8669	8567.33	250.246
Sox2	4645	5234	4872	4917	140.039	8214	7825	7976	8005	92.4494
K247R	4888	4452	4818	4719.33	110.378	7797	7692	7570	7686.33	53.5544
K247R_SUMO2	4233	5776	5977	5328.67	449.806	7816	7998	7921	7911.67	43.0667
Replicate 2
		day0			day1			day2
PLATE 1	1	2	3	4	5	6	7	8	9	10	11	12
A
B		blank	blank	blank	blank	blank	blank	blank	blank	blank	blank
C		blank	blank	blank	blank	blank	blank	blank	blank	blank	blank
D		pcDNA3	pcDNA3	pcDNA3	pcDNA3	pcDNA3	pcDNA3	pcDNA3	pcDNA3	pcDNA3	pcDNA3
E		Sox2	Sox2	Sox2	Sox2	Sox2	Sox2	Sox2	Sox2	Sox2	Sox2
F		K247R	K247R	K247R	K247R	K247R	K247R	K247R	K247R	K247R	K247R
G		K247R_SU2	K247R_SU2	K247R_SU2	K247R_SU2	K247R_SU2	K247R_SU2	K247R_SU2	K247R_SU2	K247R_SU2	K247R_SU2
H
		day3			day4			day5
PLATE 2	1	2	3	4	5	6	7	8	9	10	11	12
A
B		blank	blank	blank	blank	blank	blank	blank	blank	blank	blank
C		blank	blank	blank	blank	blank	blank	blank	blank	blank	blank
D		pcDNA3	pcDNA3	pcDNA3	pcDNA3	pcDNA3	pcDNA3	pcDNA3	pcDNA3	pcDNA3	pcDNA3
E		Sox2	Sox2	Sox2	Sox2	Sox2	Sox2	Sox2	Sox2	Sox2	Sox2
F		K247R	K247R	K247R	K247R	K247R	K247R	K247R	K247R	K247R	K247R
G		K247R_SU2	K247R_SU2	K247R_SU2	K247R_SU2	K247R_SU2	K247R_SU2	K247R_SU2	K247R_SU2	K247R_SU2	K247R_SU2
H
DAY0	1. Raw Data (544, 590)
	4h	4h	4h	24h	24h	24h
blank	429	440	453	556	513	503
blank	446	439	469	520	527	528
pcDNA3	786	811	901	2070	2109	2220
Sox2	991	1123	807	2476	2082	1688
K247R	1235	802	739	1773	1816	1730
K247R_SUMO2	751	769	729	1739	1805	1706
	2. Blank corrected raw data (544, 590)
	4h	4h	4h	av. 4h	err.st.	24h	24h	24h	av. 24h	err.st.
blank
blank
pcDNA3	340	365	455	386.667	28.5125	1546	1585	1696	1609	36.6879
Sox2	545	677	361	527.667	74.8173	1952	1558	1164	1558	185.733
K247R	789	356	293	479.333	127.29	1249	1292	1206	1249	20.2704
K247R_SUMO2	305	323	283	303.667	9.44379	1215	1281	1182	1226	23.7627
DAY1	1. Raw Data (544, 590)
	0h	0h	0h	4h	4h	4h	24h	24h	24h
blank	401	368	386	443	382	443	559	527	543
blank	381	410	403	429	442	449	574	531	540
pcDNA3	380	382	382	1433	1110	1031	3874	3446	3256
Sox2	383	409	377	787	796	804	2279	2325	2371
K247R	388	380	372	1162	874	854	3613	2596	2629
K247R_SUMO2	373	381	372	826	771	744	2456	2494	2506
	2. Blank corrected raw data (544, 590)
	4h	4h	4h	av. 4h	err.st.	24h	24h	24h	av. 24h	err.st.
blank
blank
pcDNA3	1002	679	600	760.333	100.402	3328	2900	2710	2979.33	149.221
Sox2	356	364	373	364.333	4.00925	1733	1779	1825	1779	21.6846
K247R	731	443	423	532.333	81.2422	3067	2050	2083	2400	272.413
K247R_SUMO2	395	340	313	349.333	19.6996	1910	1948	1960	1939.33	12.3048
DAY2	1. Raw Data (544, 590)
	4h	4h	4h	24h	24h	24h	24h	24h	24h
blank	446	460	438	565	556	591	579	563	623
blank	446	467	436	556	539	555	566	554	575
pcDNA3	1391	1458	1135	5385	5588	4697	5882	6131	5180
Sox2	856	882	872	3383	3521	3456	3751	3887	3840
K247R	936	1004	944	3727	4074	4265	4133	4480	4686
K247R_SUMO2	888	889	798	3712	4021	3341	4140	4482	3753
	2. Blank corrected raw data (544, 590)
	4h	4h	4h	av. 4h	err.st.	24h	24h	24h	av. 24h	err.st.
blank
blank
pcDNA3	942	1009	686	879	170.467	4825	5028	4137	4663.33	466.982
Sox2	407	433	423	421	13.1149	2823	2961	2896	2893.33	69.0386
K247R	487	555	495	512.333	37.1663	3167	3514	3705	3462	272.743
K247R_SUMO2	439	440	349	409.333	52.2526	3152	3461	2781	3131.33	340.471
DAY3	1. Raw Data (544, 590)
	4h	4h	4h	24h	24h	24h
blank	398	397	403	511	505	505
blank	400	416	408	508	498	509
pcDNA3	1603	2047	1892	6934	7619	6690
Sox2	1217	1427	1319	5489	5432	5633
K247R	2120	1466	1752	7668	5809	6884
K247R_SUMO2	1259	1082	1083	5602	5621	5437
	2. Blank corrected raw data (544, 590)
	4h	4h	4h	av. 4h	err.st.	24h	24h	24h	av. 24h	err.st.
blank
blank
pcDNA3	1199	1643	1488	1443.33	225.345	6428	7113	6184	6575	481.63
Sox2	813	1023	915	917	105.014	4983	4926	5127	5012	103.591
K247R	1716	1062	1348	1375.33	327.856	7162	5303	6378	6281	933.288
K247R_SUMO2	855	678	679	737.333	101.904	5096	5115	4931	5047.33	101.195
DAY4	1. Raw Data (544, 590)
	4h	4h	4h	24h	24h	24h
blank	453	443	448	560	568	540
blank	441	438	437	539	538	539
pcDNA3	3777	3153	3560	9019	9133	9425
Sox2	1955	1915	1804	8058	8242	7974
K247R	2775	2874	2535	8901	8968	8619
K247R_SUMO2	2128	2815	2155	8533	9136	8375
	2. Blank corrected raw data (544, 590)
	4h	4h	4h	av. 4h	err.st.	24h	24h	24h	av. 24h	err.st.
blank
blank
pcDNA3	3334	2710	3117	3053.67	316.784	8472	8586	8878	8645.33	209.402
Sox2	1512	1472	1361	1448.33	78.2326	7511	7695	7427	7544.33	137.074
K247R	2332	2431	2092	2285	174.319	8354	8421	8072	8282.33	185.209
K247R_SUMO2	1685	2372	1712	1923	389.08	7986	8589	7828	8134.33	401.6
DAY5	1. Raw Data (544, 590)
	4h	4h	4h	24h	24h	24h
blank	448	443	443	603	593	572
blank	438	445	439	586	580	583
pcDNA3	4445	5112	4483	9401	9135	9323
Sox2	3179	2372	3838	9147	8878	8969
K247R	4083	4726	4131	9095	9138	9226
K247R_SUMO2	3753	3910	4077	9088	9106	9116
	2. Blank corrected raw data (544, 590)
	4h	4h	4h	av. 4h	err.st.	24h	24h	24h	av. 24h	err.st.
blank
blank
pcDNA3	4002	4669	4040	4237	374.605	8815	8549	8737	8700.33	136.738
Sox2	2736	1929	3395	2686.67	734.244	8561	8292	8383	8412	136.825
K247R	3640	4283	3688	3870.33	358.185	8509	8552	8640	8567	66.7757
K247R_SUMO2	3310	3467	3634	3470.33	162.026	8502	8520	8530	8517.33	14.1892
DAY6	1. Raw Data (544, 590)
	4h	4h	4h	24h	24h	24h
blank	453	442	440	617	618	588
blank	448	439	433	603	596	621
pcDNA3	7026	5614	5328	8821	9062	9092
Sox2	4756	4332	3908	9403	9334	9265
K247R	4851	5040	4661	9277	9290	9263
K247R_SUMO2	4784	5196	5059	9222	9217	9211
	2. Blank corrected raw data (544, 590)
	4h	4h	4h	av. 4h	err.st.	24h	24h	24h	av. 24h	err.st.
blank
blank
pcDNA3	6584	5172	4886	5547.33	909.097	8214	8455	8485	8384.67	148.561
Sox2	4314	3889	3466	3889.67	424	8796	8727	8658	8727	69
K247R	4408	4598	4219	4408.33	189.5	8669	8683	8656	8669.33	13.5031
K247R_SUMO2	4342	4754	4617	4571	209.817	8615	8610	8604	8609.67	5.50757
Replicate 3
		day0			day1			day2
PLATE 1	1	2	3	4	5	6	7	8	9	10	11	12
A
B		blank	blank	blank	blank	blank	blank	blank	blank	blank	blank
C		blank	blank	blank	blank	blank	blank	blank	blank	blank	blank
D		pcDNA3	pcDNA3	pcDNA3	pcDNA3	pcDNA3	pcDNA3	pcDNA3	pcDNA3	pcDNA3	pcDNA3
E		Sox2	Sox2	Sox2	Sox2	Sox2	Sox2	Sox2	Sox2	Sox2	Sox2
F		K247R	K247R	K247R	K247R	K247R	K247R	K247R	K247R	K247R	K247R
G		K247R_SU2	K247R_SU2	K247R_SU2	K247R_SU2	K247R_SU2	K247R_SU2	K247R_SU2	K247R_SU2	K247R_SU2	K247R_SU2
H
		day3			day4			day5
PLATE 2	1	2	3	4	5	6	7	8	9	10	11	12
A
B		blank	blank	blank	blank	blank	blank	blank	blank	blank	blank
C		blank	blank	blank	blank	blank	blank	blank	blank	blank	blank
D		pcDNA3	pcDNA3	pcDNA3	pcDNA3	pcDNA3	pcDNA3	pcDNA3	pcDNA3	pcDNA3	pcDNA3
E		Sox2	Sox2	Sox2	Sox2	Sox2	Sox2	Sox2	Sox2	Sox2	Sox2
F		K247R	K247R	K247R	K247R	K247R	K247R	K247R	K247R	K247R	K247R
G		K247R_SU2	K247R_SU2	K247R_SU2	K247R_SU2	K247R_SU2	K247R_SU2	K247R_SU2	K247R_SU2	K247R_SU2	K247R_SU2
H
DAY0	1. Raw Data (544, 590)
	4h	4h	4h	24h	24h	24h
blank	352	352	390	491	499	494
blank	373	371	371	468	456	474
pcDNA3	635	645	624	1359	1383	1334
Sox2	711	633	610	1286	1053	1011
K247R	686	660	633	1258	1238	1217
K247R_SUMO2	548	573	545	886	920	900
	2. Blank corrected raw data (544, 590)
	4h	4h	4h	av. 4h	err.st.	24h	24h	24h	av. 24h	err.st.
blank
blank
pcDNA3	266	277	256	266.333	4.95162	878	903	854	878.333	11.5502
Sox2	343	265	242	283.333	24.9548	806	573	531	636.667	69.8353
K247R	318	291	265	291.333	12.493	778	757	737	757.333	9.66475
K247R_SUMO2	180	205	177	187.333	7.24697	406	440	420	422	8.05536
DAY1	1. Raw Data (544, 590)
	4h	4h	4h	24h	24h	24h
blank	340	338	340	414	415	430
blank	341	347	336	422	419	413
pcDNA3	558	623	591	1657	1929	1851
Sox2	483	455	450	1151	1172	1056
K247R	536	527	511	1584	1567	1569
K247R_SUMO2	436	426	413	877	869	873
	2. Blank corrected raw data (544, 590)
	4h	4h	4h	av. 4h	err.st.	24h	24h	24h	av. 24h	err.st.
blank
blank
pcDNA3	218	283	251	250.667	15.3213	1238	1510	1432	1393.33	66.0258
Sox2	143	115	110	122.667	8.38429	732	753	637	707.333	29.137
K247R	196	187	171	184.667	5.96906	1165	1148	1150	1154.33	4.38009
K247R_SUMO2	96	86	73	85	5.4365	458	450	454	454	1.88562
DAY2	1. Raw Data (544, 590)
	4h	4h	4h	24h	24h	24h
blank	338	352	346	442	452	448
blank	339	335	360	439	445	447
pcDNA3	829	781	855	4168	3926	3899
Sox2	534	489	523	1947	1759	1892
K247R	797	716	627	3637	3285	3370
K247R_SUMO2	431	432	433	1198	1227	1256
	2. Blank corrected raw data (544, 590)
	4h	4h	4h	av. 4h	err.st.	24h	24h	24h	av. 24h	err.st.
blank
blank
pcDNA3	484	436	510	476.667	37.5411	3723	3481	3454	3552.67	148.129
Sox2	189	144	178	170.333	23.4592	1502	1314	1447	1421	96.6592
K247R	452	371	282	368.333	85.0314	3192	2840	2925	2985.67	183.675
K247R_SUMO2	86	87	88	87	1	753	882	811	815.333	64.6091
DAY3	1. Raw Data (544, 590)
	4h	4h	4h	24h	24h	24h
blank	338	349	353	448	458	463
blank	357	346	353	439	439	442
pcDNA3	1316	1287	1307	5646	5549	5549
Sox2	923	789	889	3809	3333	3523
K247R	1244	950	1049	5064	4941	5090
K247R_SUMO2	682	610	653	2580	2166	2291
	2. Blank corrected raw data (544, 590)
	4h	4h	4h	av. 4h	err.st.	24h	24h	24h	av. 24h	err.st.
blank
blank
pcDNA3	967	938	958	954.333	14.8436	5198	5101	5101	5133.33	56.003
Sox2	574	440	540	518	69.6563	3361	2885	3075	3107	239.608
K247R	895	601	700	732	149.589	4616	4493	4642	4583.67	79.5885
K247R_SUMO2	333	261	304	299.333	36.2261	2132	1718	1843	1897.67	212.345
DAY4	1. Raw Data (544, 590)
	4h	4h	4h	24h	24h	24h
blank	312	311	318	452	449	450
blank	320	327	338	445	448	452
pcDNA3	2086	2674	2520	7317	7636	7516
Sox2	1136	1323	1256	5812	6189	5830
K247R	1841	1974	2006	7058	7078	6939
K247R_SUMO2	839	969	1090	4464	4879	5242
	2. Blank corrected raw data (544, 590)
	4h	4h	4h	av. 4h	err.st.	24h	24h	24h	av. 24h	err.st.
blank
blank
pcDNA3	1765	2353	2199	2105.67	304.909	6868	7187	7067	7040.67	161.122
Sox2	815	1002	935	917.333	94.7435	5363	5740	5381	5494.67	212.655
K247R	1520	1653	1685	1619.33	87.5005	6609	6629	6490	6576	75.1465
K247R_SUMO2	518	648	769	645	125.527	4015	4430	4793	4412.67	389.29
DAY5	1. Raw Data (544, 590)
	4h	4h	4h	24h	24h	24h
blank	355	354	356	457	463	458
blank	352	352	367	461	455	467
pcDNA3	2719	2563	2762	7681	7564	7650
Sox2	1651	1376	2054	7160	7020	7544
K247R	2904	2972	2124	7720	7719	7687
K247R_SUMO2	1438	1465	1505	6540	6806	6925
	2. Blank corrected raw data (544, 590)
	4h	4h	4h	av. 4h	err.st.	24h	24h	24h	av. 24h	err.st.
blank
blank
pcDNA3	2363	2207	2406	2325.33	104.711	7221	7104	7190	7171.67	60.6163
Sox2	1295	1020	1698	1337.67	341.008	6700	6560	7084	6781.33	271.303
K247R	2548	2616	1768	2310.67	471.191	7260	7259	7227	7248.67	18.7705
K247R_SUMO2	1082	1109	1149	1113.33	33.7095	6080	6346	6465	6297	197.122
DAY6	1. Raw Data (544, 590)
	4h	4h	4h	24h	24h	24h
blank	345	350	341	440	456	444
blank	316	334	336	471	440	441
pcDNA3	2722	3691	3050	7501	7591	7528
Sox2	2357	2462	2192	7612	7689	7446
K247R	3205	3114	3023	7777	7729	7681
K247R_SUMO2	1686	1551	1587	6387	6382	6335
	2. Blank corrected raw data (544, 590)
	4h	4h	4h	av. 4h	err.st.	24h	24h	24h	av. 24h	err.st.
blank
blank
pcDNA3	2385	3354	2713	2817.33	492.853	7052	7142	7079	7091	46.1844
Sox2	2020	2125	1855	2000	136.107	7163	7240	6997	7133.33	124.187
K247R	2868	2777	2686	2777	91	7328	7280	7232	7280	48
K247R_SUMO2	1349	1214	1250	1271	69.9071	5938	5933	5886	5919	28.688
DAY7	1. Raw Data (544, 590)
	4h	4h	4h	24h	24h	24h
blank	334	331	340	408	410	411
blank	336	345	322	414	413	435
pcDNA3	3682	3453	3071	6812	6281	6402
Sox2	3879	4143	3615	7287	7403	7171
K247R	3531	3207	3018	6640	6402	6683
K247R_SUMO2	2644	2805	2656	7105	6994	6970
	2. Blank corrected raw data (544, 590)
	4h	4h	4h	av. 4h	err.st.	24h	24h	24h	av. 24h	err.st.
blank
blank
pcDNA3	3347	3118	2736	3067	308.676	6397	5866	5987	6083.33	278.299
Sox2	3544	3808	3280	3544	264	6872	6988	6756	6872	116
K247R	3196	2872	2683	2917	259.444	6225	5987	6268	6160	151.357
K247R_SUMO2	2309	2470	2321	2366.67	89.6902	6690	6579	6555	6608	72.0208

## Sheet: Cell Death Assay
Replicate 1					Replicate 2
Day1					Day1
	24h					24h
Raw data	a	b			Raw data	a	b
blank	452	446			blank	394	409
control	682	831			control 2000	1169	925
pcDNA3	465	484			control 5000	1401	1548
wt Sox2	481	469			pcDNA3	444	477
K247R	458	462			wt Sox2	436	443
K247R_SUMO2	470	457			K247R	473	468
					K247R_SUMO2	438	298
	24h
Blank corrected data	a	b				24h
control	233	382			Blank corrected data	a	b
pcDNA3	16	35			control 2000	768	524
wt Sox2	32	20			control 5000	1000	1147
K247R	9	13			pcDNA3	43	76
K247R_SUMO2	21	8			wt Sox2	35	42
					K247R	72	67
Day2					K247R_SUMO2	37	-104
	24h
Raw data	a	b			Day2
blank	465	443				24h
control	506	558			Raw data	a	b
pcDNA3	574	579			blank	425	434
wt Sox2	554	564			control 2000	1738	1132
K247R	548	547			control 5000	890	814
K247R_SUMO2	510	491			pcDNA3	525	507
					wt Sox2	451	472
	24h				K247R	499	502
Blank corrected data	a	b			K247R_SUMO2	451	465
control	52	104
pcDNA3	120	125				24h
wt Sox2	100	110			Blank corrected data	a	b
K247R	94	93			control 2000	1309	703
K247R_SUMO2	56	37			control 5000	461	385
					pcDNA3	96	78
Day3					wt Sox2	22	43
	24h				K247R	70	73
Raw data	a	b			K247R_SUMO2	22	36
blank	362	360
control	397	402			Day3
pcDNA3	450	442				24h
wt Sox2	445	432			Raw data	a	b
K247R	463	403			blank	442	446
K247R_SUMO2	454	344			control 2000	842	591
					control 5000	539	542
	24h				pcDNA3	791	688
Blank corrected data	a	b			wt Sox2	518	502
control	36	41			K247R	597	614
pcDNA3	89	81			K247R_SUMO2	498	486
wt Sox2	84	71
K247R	102	42				24h
K247R_SUMO2	93	-17			Blank corrected data	a	b
					control 2000	398	147
Day4					control 5000	95	98
	24h				pcDNA3	347	244
Raw data	a	b			wt Sox2	74	58
blank	453	447			K247R	153	170
control	419	454			K247R_SUMO2	54	42
pcDNA3	506	519
wt Sox2	505	494
K247R	519	511			Day4
K247R_SUMO2	474	407				24h
					Raw data	a	b
	24h				blank	435	439
Blank corrected data	a	b			control 2000	452	489
control	-31	4			control 5000	497	543
pcDNA3	56	69			pcDNA3	924	992
wt Sox2	55	44			wt Sox2	571	627
K247R	69	61			K247R	878	896
K247R_SUMO2	24	-43			K247R_SUMO2	556	589
Day5						24h
	24h				Blank corrected data	a	b
Raw data	a	b			control 2000	15	52
blank	456	456			control 5000	60	106
control	445	490			pcDNA3	487	555
pcDNA3	599	579			wt Sox2	134	190
wt Sox2	555	560			K247R	441	459
K247R	589	581			K247R_SUMO2	119	152
K247R_SUMO2	489	532
					Day5
	24h					24h
Blank corrected data	a	b			Raw data	a	b
control	-11	34			blank	426	437
pcDNA3	143	123			control 2000	657	604
wt Sox2	99	104			control 5000	534	623
K247R	133	125			pcDNA3	442	459
K247R_SUMO2	33	76			wt Sox2	439	457
					K247R	437	431
					K247R_SUMO2	434	410
						24h
					Blank corrected data	a	b
					control 2000	226	173
					control 5000	103	192
					pcDNA3	11	28
					wt Sox2	8	26
					K247R	6	-0.5
					K247R_SUMO2	3	-22

## Sheet: Subcellular Localisation
Averages of the 4 western blots
	Whole Cell				Cytosol				Nucleus				Chromatin
Untransfected	47000	5690	1120	1230	27300	1040	437	67	500	534	335	9	23600	3710	860	1000
Wt Sox2	845000	35700	13800	36400	136000	5400	1490	6980	-270	423	-160	-6	204000	11200	5550	14300
Sox2-SUMO2	2920000	68900	8420	89200	614000	6220	5680	18900	44600	2100	604	0	830000	16900	8290	46800
Sox2_K247R	803000	22700	14100	22800	159000	6790	2860	3740	6230	474	484	384	290000	13700	11300	14300
Sox2_K247R-SUMO2	2050000	55000	15900	37600	1300000	24200	10400	11400	116000	4540	-12	356	1920000	40300	11900	21800
Averages normalised wt Sox2=1
	Whole Cell				Cytosol				Nucleus				Chromatin
Un	0.06	0.16	0.08	0.03	0.2	0.19	0.29	0.01	0.13	1.26	-2.09	-1.5	0.12	0.33	0.15	0.07
Sox2	1	1	1	1	1	1	1	1	1	1	1	1	1	1	1	1
Sox2-SUMO2	3.46	1.93	0.61	2.45	4.51	1.15	3.81	2.71	27.17	4.96	-3.78	0	4.07	1.51	1.49	3.27
Sox2_K247R	0.95	0.64	1.02	0.63	1.17	1.26	1.92	0.54	0.39	1.12	-3.03	-64	1.42	1.22	1.36	1
Sox2_K247R-SUMO2	2.43	1.54	1.15	1.03	9.56	4.48	6.98	1.63	89.35	10.73	0.08	-59.33	9.41	3.6	2.14	1.52
Averages normalised Sox2_K247R=1
	Whole Cell				Cytosol				Nucleus				Chromatin
Un	0.06	0.25	0.08	0.05	0.17	0.15	0.15	0.02	0.08	1.13	0.69	0.02	0.08	0.27	0.08	0.07
Sox2	1.05	1.57	0.98	1.6	0.86	0.8	0.52	1.87	-0.04	0.89	-0.33	-0.02	0.7	0.82	0.49	1
Sox2-SUMO2	3.64	3.04	0.6	3.91	3.86	0.92	1.99	5.05	7.16	4.43	1.25	0	2.86	1.23	0.73	3.27
Sox2_K247R	1	1	1	1	1	1	1	1	1	1	1	1	1	1	1	1
Sox2_K247R-SUMO2	2.55	2.42	1.13	1.65	8.18	3.56	3.64	3.05	18.62	9.58	-0.02	0.93	6.62	2.94	1.05	1.52
Western blot 1
Channel	Name	Signal	Total	Area	Bkgnd.	Type	wt Sox2=1	Sox2_K247R=1
G	Untransfected whole cell	487	487	507	0	Signal	0.0380469	0.143235
G	Wt Sox2 whole cell	12800	20900	812	10	Signal	1	3.76471
G	Sox2-SUMO2 whole cell	14100	25700	341	34	Signal	1.10156	4.14706
G	Sox2_K247R whole cell	3400	13600	640	16	Signal	0.265625	1
G	Sox2_K247R-SUMO2 whole cell	11900	52200	806	50	Signal	0.929688	3.5
G	Untransfected cytosol	2010	2630	308	2	Signal	0.231034	0.184404
G	Wt Sox2 cytosol	8700	10400	240	7	Signal	1	0.798165
G	Sox2-SUMO2 cytosol	13100	15800	2706	1	Signal	1.50575	1.20183
G	Sox2_K247R cytosol	10900	13400	312	8	Signal	1.25287	1
G	Sox2_K247R-SUMO2 cytosol	14400	21400	189	37	Signal	1.65517	1.3211
G	Untransfected nucleus	12	12	280	0	Signal	0.130435	0.333333
G	Wt Sox2 nucleus	92	92	374	0	Signal	1	2.55556
G	Sox2-SUMO2 nucleus	2500	2500	203	0	Signal	27.1739	69.4444
G	Sox2_K247R nucleus	36	36	363	0	Signal	0.391304	1
G	Sox2_K247R-SUMO2 nucleus	8220	8450	232	1	Signal	89.3478	228.333
G	Untransfected chromatin	947	947	392	0	Signal	0.0610968	0.0426577
G	Wt Sox2 chromatin	15500	16300	396	2	Signal	1	0.698198
G	Sox2-SUMO2 chromatin	22300	35800	1500	9	Signal	1.43871	1.0045
G	Sox2_K247R chromatin	22200	24800	372	7	Signal	1.43226	1
G	Sox2_K257R-SUMO2 chromatin	49400	57900	462	18.5	Signal	3.1871	2.22523
Western blot 2
Channel	Name	Signal	Total	Area	Bkgnd.	Type	wt Sox2=1	Sox2_K247R=1
G	Untransfected whole cell	5690	9980	429	10	Signal	0.159384	0.250661
G	Wt Sox2 whole cell	35700	51900	570	28.5	Signal	1	1.57269
G	Sox2-SUMO2 whole cell	68900	106000	836	45	Signal	1.92997	3.03524
G	Sox2_K247R whole cell	22700	37000	341	42	Signal	0.635854	1
G	Sox2_K247R-SUMO2 whole cell	55000	117000	812	76	Signal	1.54062	2.42291
G	Untransfected cytosol	1040	1040	480	0	Signal	0.192593	0.153166
G	Wt Sox2 cytosol	5400	6740	297	4.5	Signal	1	0.795287
G	Sox2-SUMO2 cytosol	6220	7210	330	3	Signal	1.15185	0.916053
G	Sox2_K247R cytosol	6790	7770	280	3.5	Signal	1.25741	1
G	Sox2_K247R-SUMO2 cytosol	24200	32500	363	23	Signal	4.48148	3.56406
G	Untransfected nucleus	534	534	612	0	Signal	1.26241	1.12658
G	Wt Sox2 nucleus	423	1180	377	2	Signal	1	0.892405
G	Sox2-SUMO2 nucleus	2100	2860	377	2	Signal	4.96454	4.43038
G	Sox2_K247R nucleus	474	903	429	1	Signal	1.12057	1
G	Sox2_K247R-SUMO2 nucleus	4540	5820	320	4	Signal	10.7329	9.57806
G	Untransfected chromatin	3710	5610	544	3.5	Signal	0.33125	0.270803
G	Wt Sox2 chromatin	11200	11700	518	1	Signal	1	0.817518
G	Sox2-SUMO2 chromatin	16900	22600	429	13.5	Signal	1.50893	1.23358
G	Sox2_K247R chromatin	13700	17800	341	12	Signal	1.22321	1
G	Sox2_K257R-SUMO2 chromatin	40300	55900	518	30	Signal	3.59821	2.94161
Western blot 3
Channel	Name	Signal	Total	Area	Bkgnd.	Type	wt Sox2=1	Sox2_K247R=1
G	Untransfected whole cell	1120	7560	429	15	Signal	0.0811594	0.0794326
G	Wt Sox2 whole cell	13800	21500	510	15	Signal	1	0.978723
G	Sox2-SUMO2 whole cell	8420	20600	264	46	Signal	0.610145	0.597163
G	Sox2_K247R whole cell	14100	17500	231	15	Signal	1.02174	1
G	Sox2_K247R-SUMO2 whole cell	15900	29200	702	19	Signal	1.15217	1.12766
G	Untransfected cytosol	437	4190	341	11	Signal	0.293289	0.152797
G	Wt Sox2 cytosol	1490	8420	462	15	Signal	1	0.520979
G	Sox2-SUMO2 cytosol	5680	9960	186	23	Signal	3.81208	1.98601
G	Sox2_K247R cytosol	2860	5730	261	11	Signal	1.91946	1
G	Sox2_K247R-SUMO2 cytosol	10400	14000	243	15	Signal	6.97987	3.63636
G	Untransfected nucleus	335	6110	525	11	Signal	-2.09375	0.692149
G	Wt Sox2 nucleus	-160	6360	435	15	Signal	1	-0.330579
G	Sox2-SUMO2 nucleus	604	5250	310	15	Signal	-3.775	1.24793
G	Sox2_K247R nucleus	484	2870	341	7	Signal	-3.025	1
G	Sox2_K247R-SUMO2 nucleus	-12	3500	319	11	Signal	0.075	-0.0247934
G	Untransfected chromatin	860	5720	442	11	Signal	0.154955	0.0761062
G	Wt Sox2 chromatin	5550	11800	420	15	Signal	1	0.49115
G	Sox2-SUMO2 chromatin	8290	14800	341	19	Signal	1.49369	0.733628
G	Sox2_K247R chromatin	11300	15100	203	19	Signal	1.36309	1
G	Sox2_K257R-SUMO2 chromatin	11900	20700	588	15	Signal	2.14414	1.0531
Western blot 4
Channel	Name	Signal	Total	Area	Bkgnd.	Type	wt Sox2=1	K247R=1
G	Untransfected whole cell	1230	1230	243	0	Signal	0.0337912	0.0539474
G	Wt Sox2 whole cell	36400	41700	1062	5	Signal	1	1.59649
G	Sox2-SUMO2 whole cell	89200	130000	1518	27	Signal	2.45055	3.91228
G	Sox2_K247R whole cell	22800	24900	238	9	Signal	0.626374	1
G	Sox2_K247R-SUMO2 whole cell	37600	54300	1118	15	Signal	1.03297	1.64912
G	Untransfected cytosol	67	67	341	0	Signal	0.00959885	0.0179144
G	Wt Sox2 cytosol	6980	14200	901	8	Signal	1	1.86631
G	Sox2-SUMO2 cytosol	18900	28200	848	11	Signal	2.70774	5.05348
G	Sox2_K247R cytosol	3740	5510	196	9	Signal	0.535817	1
G	Sox2_K247R-SUMO2 cytosol	11400	14100	174	15	Signal	1.63324	3.04813
G	Untransfected nucleus	9	9	384	0	Signal	-1.5	0.0234375
G	Wt Sox2 nucleus	-6	10300	1140	9	Signal	1	-0.015625
G	Sox2-SUMO2 nucleus	0	0	1098	0	Signal	0	0
G	Sox2_K247R nucleus	384	960	288	2	Signal	-64	1
G	Sox2_K247R-SUMO2 nucleus	356	356	310	0	Signal	-59.3333	0.927083
G	Untransfected chromatin	1000	1000	429	0	Signal	0.0699301	0.0699301
G	Wt Sox2 chromatin	14300	30200	884	18	Signal	1	1
G	Sox2-SUMO2 chromatin	46800	50800	1344	3	Signal	3.27273	3.27273
G	Sox2_K247R chromatin	14300	21400	196	36	Signal	1	1
G	Sox2_K257R-SUMO2 chromatin	21800	28200	910	7	Signal	1.52448	1.52448

## Sheet: Differentially Regulated Genes
Sox2					KR					KRS2
Diff. reg. in Sox2 TOT (419)	Diff. reg. in Sox2 only (221)	Diff. reg. in Sox2 and KR (11)	Diff. reg. in Sox2 and KRS2 (190)		Diff. reg. in KR TOT (34)	Diff. reg. in KR only (20)	Diff. reg. in KR and Sox2 (11)	Diff. reg. in KR and KRS2 (6)		Diff. reg. in KRS2 TOT (722)	Diff. reg. in KRS2 only (529)	Diff. reg. in KRS2 and Sox2 (190)	Diff. reg. in KRS2 and KR (6)
MKI67	EPB41L2	SMOC1	MKI67		SMOC1	EFCC1	SMOC1	NPTX2		MKI67	ABCA2	MKI67	GNG2
EIF5B	UPF2	F2RL1	EIF5B		EFCC1	MIAT_lincRNA	ADGRA1	GNG2		ANKRD11	SCD5	ANKRD11	F2RL1
ANKRD11	TRIM56	ADGRV1	ANKRD11		ADGRA1	RP11-386G11_10	GNG2	ADGRV1		ABCA2	DHRS2	TCOF1	NPTX2
BOD1L1	EHBP1L1	GNG2	BOD1L1		MIAT_lincRNA	FAM181A-AS1	ADGRV1	RN7SK_misc_RNA		TCOF1	SEMA6D	LTBP3	RN7SK_misc_RNA
TCOF1	MDC1	IL27RA	TCOF1		NPTX2	RAB3GAP2	CRABP1	PTPRH		SCD5	ITPR3	EIF5B	ADGRV1
GOLGA4	RP11-274B21_2	RP11-161H23_5	GOLGA4		GNG2	GABBR2	RP11-161H23_5	F2RL1		DHRS2	LRRC4B	C6orf15	PTPRH
CENPF	AKAP12	ABAT	CENPF		RP11-386G11_10	RP11-124N14_3	ABAT			LTBP3	NOTCH3	COL4A6
GOLGB1	NKTR	DLL4	GOLGB1		ADGRV1	MMP17	HAPLN3			SEMA6D	TNFRSF8	GNG2
CENPE	GCC2	HAPLN3	CENPE		CRABP1	NUPR1	F2RL1			EIF5B	SNED1	RRBP1
CEP250	DFFA	ADGRA1	CEP250		RN7SK_misc_RNA	RGS14	DLL4			C6orf15	VGF	MRC2
RBM25	ZNF638	CRABP1	RBM25		FAM181A-AS1	KIAA1257	IL27RA			ITPR3	STC1	BOD1L1
ZC3H13	CCDC150		ZC3H13		RAB3GAP2	LINC00327_lincRNA				COL4A6	PTN	ZNF608
SRRM1	GOLGA3		SRRM1		GABBR2	STAG3L4				LRRC4B	GALNT6	AHNAK
PRRC2C	TCF20		PRRC2C		RP11-124N14_3	RP11-401P9_4_lincRNA				NOTCH3	ASIC1	SLTM
SLTM	KTN1		SLTM		RP11-161H23_5	SNORA49_snoRNA				TNFRSF8	SEMA3B	PKD1
ZMYND8	THOC2		ZMYND8		MMP17	RP11-889L3_1				GNG2	APLP1	DOT1L
MINK1	POLH		MINK1		PTPRH	RP11-290D2_6				RRBP1	CLIP2	SMARCC2
CENPJ	NIN		CENPJ		NUPR1	SCG3				SNED1	FAM196A	MAP4
KIF21A	XRCC2		KIF21A		RGS14	GALNT16				VGF	NCOR2	NUMA1
EPB41L2	NIPBL		KNOP1		KIAA1257	AC083873_4				STC1	TNK2	ACIN1
KNOP1	ANKRD26		TPR		ABAT					PTN	UBASH3B	CENPF
TPR	EIF2AK2		FYCO1		LINC00327_lincRNA					GALNT6	LFNG	GOLGB1
FYCO1	TBCB		PPIG		STAG3L4					ASIC1	PLPP2	UBE2O
PPIG	PITPNM2		SREK1		HAPLN3					MRC2	NSG1	MDN1
UPF2	HINT2		PHACTR4		RP11-401P9_4_lincRNA					BOD1L1	METTL7B	HTR1D
SREK1	PRR11		ZNF609		SNORA49_snoRNA					SEMA3B	PLA2G16	DYNC1H1
PHACTR4	BDP1		PKD1P5		F2RL1					APLP1	PTPRZ1	PTPRS
TRIM56	NCOR1		CEP295		DLL4					ZNF608	CLSTN1	INCENP
ZNF609	ARID4A		ARID4B		RP11-889L3_1					AHNAK	ITGA7	POSTN
PKD1P5	SGK494		AKAP9		IL27RA					SLTM	CDK6	SMARCA4
CEP295	BAZ1B		BPTF		RP11-290D2_6					PKD1	GPR158	F2RL1
ARID4B	MALAT1_lincRNA		CEP152		SCG3					DOT1L	GRAMD1A	ZNF609
AKAP9	NCOA6		ESF1		GALNT16					CLIP2	LAMA5	ARHGAP39
BPTF	IPP		ACIN1		AC083873_4					FAM196A	DPYSL5	TAF15
CEP152	SMC3		PNN							NCOR2	CAMK2N1	PRKDC
EHBP1L1	TCERG1		UBE2O							TNK2	LSAMP	SMC1A
ESF1	WDR83OS		LARP1							UBASH3B	PTGS1	KIAA1211
MDC1	NEMF		PNISR							LFNG	ADGRB2	KNOP1
ACIN1	DDX12P		MAP4							PLPP2	VSTM4	ZC3H13
PNN	RBM26		CEP162							NSG1	LONP1	KIF21A
UBE2O	MAVS		SOGA1							SMARCC2	PCBD1	CEP250
LARP1	BRD8		MPHOSPH8							MAP4	XYLT2	COL27A1
PNISR	GPATCH8		TAF4							METTL7B	LPP	GTF3C6
MAP4	NOM1		NPIPB5							NUMA1	TTYH1	TPR
CEP162	TOP1		ZNF608							PLA2G16	SPG7	SYNGAP1
RP11-274B21_2	TAF3		CSPP1							ACIN1	DAGLA	PLCG1
AKAP12	MRPL12		CPT1A							CENPF	B4GALNT4	NPIPB5
SOGA1	MREG		MYO9B							GOLGB1	HAP1	UBR4
MPHOSPH8	TM7SF2		EIF4G3							PTPRZ1	LRP5	MINK1
TAF4	C20orf24		COL27A1							CLSTN1	ISG15	ZMYND8
NPIPB5	ROCK2		GIGYF1							UBE2O	GSN	SRRT
NKTR	RPL7L1		THRAP3							ITGA7	UNC5B	CPT1A
ZNF608	ATRX		ZC3H18							CDK6	SACS	GOLIM4
GCC2	AC240274_1		DOT1L							GPR158	GLIS2	MAP3K14
CSPP1	GJC1		RFC1							GRAMD1A	CXXC5	ZC3H18
DFFA	METTL2B		RBBP6							LAMA5	LGALS3	CEP295
ZNF638	SMC4		RPS27L							MDN1	APCDD1L	GOLGA8A
CPT1A	ZNF37BP		NUMA1							DPYSL5	MMADHC	MYO9B
MYO9B	NEFH		KIF15							HTR1D	CABIN1	CEP290
EIF4G3	ZNF318		F2RL1							DYNC1H1	IFI44L	PNN
COL27A1	STARD9		SPEN							CAMK2N1	MAPK10	NSRP1
GIGYF1	KIF14		RAI1							PTPRS	NTN1	ABCF1
THRAP3	C22orf46		DYNC1H1							LSAMP	CDCP1	NASP
ZC3H18	UPF3B		GOLGA8A							INCENP	SCG2	FBN2
CCDC150	LINC00963_processed_transcript		EVC							PTGS1	SPTBN2	KMT2B
DOT1L	IGFBP3		PPP1R26							ADGRB2	DNAJC12	SAFB
SMOC1	NEAT1_lincRNA		POSTN							POSTN	SEMA7A	KRI1
RFC1	GPR12		VHL							SMARCA4	B3GNT5	GIGYF1
RBBP6	CLSPN		ADGRV1							F2RL1	SEMA3A	SFSWAP
GOLGA3	NCAPG2		KIAA1211							VSTM4	MLC1	AKNA
TCF20	TNRC6A		CLIP1							LONP1	NT5DC1	RPAP1
RPS27L	MYH10		RP11-22B23_1							PCBD1	RSPRY1	RUSC2
NUMA1	NCKAP5L		CEP290							ZNF609	LYN	CLASRP
KIF15	BRCA1		CIT							ARHGAP39	FANCA	FBN1
F2RL1	PLCB1		ANKRD12							XYLT2	CAV2	MPHOSPH8
SPEN	ATP6V0B		KRI1							TAF15	BCHE	RSRP1
RAI1	RP11-384K6_6		SMARCC2							PRKDC	SNORD3A_snoRNA	FAM193A
DYNC1H1	CASC5		SYNGAP1							LPP	FAM20C	AKAP9
KTN1	PHF3		KIAA1217							TTYH1	RBM18	ADGRL1
THOC2	MFSD5		GNG2							SPG7	KRT18	CSPP1
POLH	NAP1L3		HNRNPA2B1							DAGLA	TRIM9	SOGA1
GOLGA8A	KIF4A		KMT2B							SMC1A	ID1	KIF7
EVC	ZSWIM1		AKNA							B4GALNT4	ARC	PPP1R26
PPP1R26	RAD50		SMC1A							KIAA1211	RIMS4	SRRM1
NIN	RTF1		NSRP1							HAP1	PIGW	NPIPB4
XRCC2	BAZ1A		MPC1							LRP5	DFNB31	ANKS3
POSTN	USP25		EME1							ISG15	ANKRD13B	CHAF1A
VHL	NOL8		PKD1							KNOP1	KLF6	EIF4G3
ADGRV1	COTL1		UBR4							GSN	FXYD6	RBM33
NIPBL	NHLH1		ANKS3							UNC5B	CCDC109B	FAM65A
KIAA1211	EMP2		TAF15							ZC3H13	GPC2	CAMK1D
ANKRD26	DDX46		RP11-1212A22_1							SACS	TPPP3	CEP152
CLIP1	GPALPP1		DDX3Y							KIF21A	INA	BCOR
EIF2AK2	PPP1CA		SMARCA4							CEP250	CAND2	FAM21A
RP11-22B23_1	GNL3L		CCDC88C							GLIS2	AGAP3	PAPD7
TBCB	TAF10		CDK5RAP2							CXXC5	SLC27A3	PLCB3
CEP290	SLC16A1-AS1		FAM21A							LGALS3	CASKIN1	CDK5RAP2
CIT	ZNF593		HTR1D							COL27A1	IER5L	CENPJ
ANKRD12	GTF2IP13		PHF21A							GTF3C6	CADM3	ADGRV1
KRI1	IL17D		GTF3C6							APCDD1L	ISLR2	GOLGA4
SMARCC2	RTP5		INCENP							TPR	TFAP2C	CDK11B
SYNGAP1	LRCH3		MAP3K14							MMADHC	ATF6B	CHERP
PITPNM2	MAP4K5		AHNAK							SYNGAP1	EHMT1	KIF15
KIAA1217	CCAR1		ARHGAP39							CABIN1	JUP	TNRC18
HINT2	UGDH-AS1		MDN1							PLCG1	ISLR	ANAPC13
PRR11	POU3F3		NASP							IFI44L	PNPLA2	SURF6
BDP1	EMC2		HERC2P2							MAPK10	GLB1L2	HERC2P2
NCOR1	SCAF11		DNMT1							NTN1	SV2A	ATN1
ARID4A	PPM1D		MAP7D3							CDCP1	SDHD	FNBP4
SGK494	CPLX1		RUSC2							NPIPB5	AHDC1	DNMT1
GNG2	ERICH1		NCL							SCG2	PLXNA1	F11R
BAZ1B	ACTB		CDK11B							SPTBN2	CAV1	HNRNPA2B1
HNRNPA2B1	SEMA4G		FNBP4							DNAJC12	SYMPK	RAI1
KMT2B	RP11-1334A24_5		PAPD7							SEMA7A	COL4A1	PRRC2A
AKNA	PPP1R9A		RP11-20I23_13							UBR4	STRA6	KIF18B
MALAT1_lincRNA	TICRR		PRRC2A							MINK1	SLC27A1	LARP1
SMC1A	ZNF69		NPIPB4							B3GNT5	AP3S1	RBM25
NCOA6	GPR89A		BRD4							NPTX2	SUN2	RP11-22B23_1
NSRP1	MTR		SPAG5							SEMA3A	S1PR3	MYBBP1A
IPP	MBD6		ZMIZ1							MLC1	ZC3H12C	SLX4
SMC3	TXLNA		LARP7							ZMYND8	DDIT4	CNTRL
TCERG1	PYGL		MRC2							SRRT	NLGN3	SYNPO
WDR83OS	MIR210HG_lincRNA		RBM33							NT5DC1	PTOV1	MAP7D3
MPC1	RPS2P32		PLCB3							RN7SK_misc_RNA	NRCAM	PPIG
NEMF	RP11-972P1_7		CCDC18							RSPRY1	THBS2	SNAPC4
EME1	ZNF182		KIF7							LYN	DCTN1	RBM19
PKD1	TMEM147		FAM193A							FANCA	ABCA3	CENPE
DDX12P	SLC35B1		BCOR							CAV2	AP3D1	PKD1P5
RBM26	ARSI		SRRT							BCHE	DSTN	PRRC2B
UBR4	ZNF397		GOLIM4							SNORD3A_snoRNA	MAP7D1	FAT1
ANKS3	TRIP11		SAFB							FAM20C	SGSM2	ZMIZ1
MAVS	SLC25A38		FBN2							CPT1A	DAB2IP	GOLGA2
BRD8	ATP5H		HSP90B1							RBM18	GLDC	BRD4
GPATCH8	C7orf55		SFSWAP							KRT18	TNIK	NCL
NOM1	ZNF236		SURF6							GOLIM4	DENND4B	NDUFA8
TOP1	CCDC66		SYNPO							MAP3K14	FAM101B	ZNF512B
TAF3	RP11-291L22_9		IQGAP2							ZC3H18	EPN2	ESF1
TAF15	HIP1R		LANCL2							CEP295	ARL8B	MPC1
RP11-1212A22_1	CTD-2035E11_3		DLG4							TRIM9	CTB-50L17_10	PRRC2C
MRPL12	GPX1		NDUFA8							ID1	LAMB1	DDX3Y
MREG	TUSC2		RBM19							ARC	COL4A2	RBBP6
IL27RA	MRPL14		FMNL2							GOLGA8A	ABRACL	CCDC88C
DDX3Y	AC074117_10		ZNF512B							MYO9B	CACNG8	THRAP3
TM7SF2	CCDC177		COL4A6							RIMS4	POLRMT	HSP90B1
C20orf24	ATHL1		PRRC2B							CEP290	HNMT	CIT
SMARCA4	CHD2		FAM65A							PIGW	RPPH1	FYCO1
CCDC88C	COL18A1		RSRP1							PNN	PROSER3	KIAA1217
ROCK2	PRPF4B		CNTRL							DFNB31	ATP1B2	IWS1
RPL7L1	MMACHC		ABCF1							ANKRD13B	SREBF2	DLG4
CDK5RAP2	TSC1		SLX4							KLF6	PODXL2	PHACTR4
RP11-161H23_5	CLPTM1		ARHGAP11B							FXYD6	ADI1	ZBTB7A
FAM21A	C19orf53		SNAPC4							CCDC109B	FBLN2	EVC
HTR1D	SETD5		WDR60							NSRP1	PLCH1	BPTF
ATRX	UACA		DMTF1							GPC2	RYBP	SPAG5
PHF21A	FOS		KMT2E							TPPP3	LAMB2	IQGAP2
GTF3C6	MRPS12		CHAF1A							INA	SRP9	ARID4B
INCENP	RPH3AL		NOLC1							CAND2	GAK	TAOK2
MAP3K14	USP32P1		NOP14							ABCF1	CGGBP1	CCDC18
AHNAK	MARCH2		TNRC18							NASP	ADCY6	TAF4
AC240274_1	DLG5		KIF18B							AGAP3	GDPD2	RPS27L
ARHGAP39	HIST1H3E		F11R							SLC27A3	PARVA	CEP162
MDN1	TRIM52-AS1_processed_transcript		FBN1							CASKIN1	TP53INP1	FMNL2
GJC1	NID2		SAMD1							IER5L	LENG8	ARHGAP11B
NASP	GOLGA6L10		C6orf15							CADM3	SALL2	SAMD1
HERC2P2	RP11-126L15_4		TXNDC17							ISLR2	FTL	WDR60
METTL2B	TROAP		RPAP1							TFAP2C	CLN8	PNISR
DNMT1	CEP170		ADGRL1							FBN2	IQCE	YEATS2
MAP7D3	UQCR10		TAOK2							ATF6B	KDM3A	TCN2
RUSC2	SORL1		YEATS2							EHMT1	ECM1	KMT2E
NCL	ZNF581		YTHDC1							KMT2B	ARL2BP	YTHDC1
CDK11B	EEA1		TCN2							SAFB	ADGRB1	LSM5
SMC4	LYPD1		BOLA3							KRI1	RP11-157P1_4	NOP14
ZNF37BP	CKAP5		GOLGA2							JUP	WIZ	PHF21A
NEFH	ODF2		CHERP							ISLR	LTBP4	RP11-1212A22_1
ZNF318	ZDHHC12		MYBBP1A							PNPLA2	PPP1R12C	NMB
FNBP4	NDUFB2		ITSN1							GLB1L2	CWF19L2	ANKRD12
STARD9	MDM4		CLASRP							GIGYF1	PURB	DMTF1
KIF14	MYO1D		ZBTB7A							SV2A	NAB2	CLIP1
PAPD7	C5orf66		CAMK1D							SDHD	GPM6A	VHL
RP11-20I23_13	CEP135		LTBP3							AHDC1	TTYH3	BOLA3
C22orf46	CNTN2		PTPRS							PLXNA1	GMFB	RFC1
PRRC2A	FREM2		RRBP1							SFSWAP	ANKRD36B	LARP7
NPIPB4	DMPK		ATN1							CAV1	LOXL1	ITSN1
BRD4	RSRC2		LSM5							AKNA	VASH1	SPEN
SPAG5	TIMM17B		PLCG1							SYMPK	CYLD	RP11-20I23_13
UPF3B	RPS12		IWS1							COL4A1	PTP4A1	TXNDC17
ZMIZ1	HNRNPUL2		FAT1							STRA6	TXN	EME1
LARP7	BBS4		ANAPC13							SLC27A1	MED25	SREK1
LINC00963_processed_transcript	MPC2		PRKDC							AP3S1	DBN1	LANCL2
IGFBP3	RP11-394B2_1		NMB							SUN2	SF3B2	NOLC1
MRC2	PAXBP1									S1PR3	GATAD2A
NEAT1_lincRNA	PNPLA3									RPAP1	ZEB1
GPR12	PKP1									ZC3H12C	RAB6B
CLSPN	PHF2									RUSC2	FAM200B
RBM33	NOC3L									CLASRP	SMARCA1
NCAPG2	SHISA4									FBN1	ANO8
PLCB3	CCDC57									DDIT4	RAB21
TNRC6A	RP11-458F8_4_lincRNA									NLGN3	C6orf226
CCDC18	CH507-9B2_3									MPHOSPH8	NOVA1
KIF7	SSU72									PTOV1	SCRIB
MYH10	SSNA1									NRCAM	ANK2
NCKAP5L	CIB1									THBS2	AP3B2
BRCA1	ZNF37A									DCTN1	PPP1R9B
FAM193A	RPS20									RSRP1	F3
PLCB1	SPTBN1									ABCA3	HEBP2
ATP6V0B	GOLGA8B									AP3D1	KDM5C
BCOR	SETD2									DSTN	DYNLT3
SRRT	RP11-104N10_2									MAP7D1	DDX10
RP11-384K6_6	DEPDC7									FAM193A	AEBP1
CASC5	GRIPAP1									SGSM2	TFRC
PHF3	SLC35B2									AKAP9	SKI
MFSD5	PHF21B									DAB2IP	HUNK
GOLIM4	EXT1									GLDC	ARHGAP33
NAP1L3	SLK									TNIK	NFATC4
KIF4A	USP36									DENND4B	BTBD11
ZSWIM1	CAPRIN2									FAM101B	EPHA2
RAD50	RANP1									ADGRL1	TNKS1BP1
RTF1	ZNF121									EPN2	NEURL4
SAFB	DNAH1									ARL8B	MGAT4A
BAZ1A	RNF19B									CSPP1	ZDHHC8
FBN2	CEP164									SOGA1	PTBP3
HSP90B1										CTB-50L17_10	TMEM94
SFSWAP										LAMB1	ZNF423
SURF6										COL4A2	CLCN6
USP25										ABRACL	ZNF574
NOL8										CACNG8	SLC35D1
COTL1										KIF7	NFIC
ABAT										POLRMT	FAM126A
NHLH1										HNMT	TSPYL2
SYNPO										RPPH1	RREB1
EMP2										PROSER3	PLEKHG5
DDX46										PPP1R26	SDC3
GPALPP1										SRRM1	MAPK8IP3
PPP1CA										ATP1B2	LPCAT4
GNL3L										SREBF2	CNOT3
TAF10										PODXL2	SBK1
SLC16A1-AS1										ADI1	BET1
ZNF593										FBLN2	PRKCSH
GTF2IP13										NPIPB4	APP
IQGAP2										ANKS3	DIP2C
IL17D										CHAF1A	COL6A1
RTP5										PLCH1	NOL4L
LANCL2										EIF4G3	RASEF
DLG4										RBM33	LPCAT1
NDUFA8										FAM65A	LINC00511_lincRNA
RBM19										CAMK1D	PKD1P6
LRCH3										CEP152	ANKS1A
FMNL2										BCOR	EHD4
ZNF512B										FAM21A	RBP1
MAP4K5										RYBP	SMIM15
CCAR1										LAMB2	MLLT1
UGDH-AS1										SRP9	CKB
POU3F3										GAK	PPP2R3A
EMC2										CGGBP1	MSRB3
COL4A6										ADCY6	ZC3HAV1
SCAF11										GDPD2	BROX
PRRC2B										PARVA	JPH1
PPM1D										TP53INP1	MRPS18C
CPLX1										LENG8	RPL22L1
ERICH1										SALL2	AARS2
FAM65A										FTL	CCDC188
RSRP1										PAPD7	SAFB2
ACTB										CLN8	VPS26A
CNTRL										PLCB3	RAB11FIP3
SEMA4G										IQCE	VWA1
ABCF1										CDK5RAP2	SREBF1
RP11-1334A24_5										CENPJ	PIP5K1C
PPP1R9A										ADGRV1	POM121
TICRR										KDM3A	RHPN1
SLX4										ECM1	IGSF8
ARHGAP11B										ARL2BP	ATP2B2
ZNF69										ADGRB1	ZNF718
GPR89A										RP11-157P1_4	RAPGEF5
SNAPC4										WIZ	ANGEL1
MTR										LTBP4	NSMF
WDR60										PPP1R12C	CTDSPL
MBD6										CWF19L2	KCNN4
TXLNA										GOLGA4	RP11-517B11_7
PYGL										PURB	PALM
MIR210HG_lincRNA										CDK11B	SH3GLB1
RPS2P32										CHERP	FKBP10
DMTF1										KIF15	NFIX
KMT2E										TNRC18	ARHGAP29
RP11-972P1_7										ANAPC13	MDM2
ZNF182										SURF6	CNRIP1
TMEM147										NAB2	BTN3A3
SLC35B1										GPM6A	PERP
ARSI										HERC2P2	RP11-634H22_1
ZNF397										TTYH3	RTN4RL2
TRIP11										GMFB	RELT
CHAF1A										ANKRD36B	IK
NOLC1										LOXL1	TMEM192
SLC25A38										VASH1	TMED2
ATP5H										CYLD	PPM1E
C7orf55										ATN1	AC012146_7
ZNF236										FNBP4	DNAH9
CCDC66										DNMT1	NPAS3
NOP14										PTP4A1	WBP2
RP11-291L22_9										TXN	CBX3
HIP1R										MED25	RAB40C
CTD-2035E11_3										F11R	ZNF316
GPX1										DBN1	REV1
TNRC18										SF3B2	UNC13D
TUSC2										GATAD2A	CD3EAP
MRPL14										HNRNPA2B1	HERC2P9
KIF18B										RAI1	CD74
AC074117_10										ZEB1	IRF2BPL
CCDC177										RAB6B	SF3A2
F11R										FAM200B	KLC1
ATHL1										SMARCA1	LCOR
CHD2										ANO8	ASS1
COL18A1										RAB21	GSTM3
PRPF4B										PRRC2A	SMAGP
MMACHC										C6orf226	KDM4B
FBN1										NOVA1	TMOD2
TSC1										SCRIB	AMER1
SAMD1										KIF18B	HK2
CLPTM1										ANK2	C19orf44
C19orf53										AP3B2	XRCC1
SETD5										LARP1	BUB1B
UACA										PPP1R9B	AGRN
FOS										RBM25	NISCH
MRPS12										F3	ENTPD1
RPH3AL										HEBP2	MIDN
C6orf15										KDM5C	ZBTB40
USP32P1										DYNLT3	GPSM1
MARCH2										DDX10	ATP6V1G1
TXNDC17										AEBP1	RAB27A
DLG5										TFRC	NR4A1
HIST1H3E										RP11-22B23_1	SIN3B
RPAP1										SKI	PLA2G6
TRIM52-AS1_processed_transcript										HUNK	S100A13
NID2										ARHGAP33	LPGAT1
DLL4										MYBBP1A	SMIM20
ADGRL1										SLX4	CYB5R4
GOLGA6L10										NFATC4	ADAM22
RP11-126L15_4										CNTRL	CRB1
TROAP										BTBD11	PAM
CEP170										EPHA2	SEMA6A
TAOK2										TNKS1BP1	RAB12
UQCR10										NEURL4	TCEA3
YEATS2										MGAT4A	USP13
SORL1										ZDHHC8	SLC4A11
ZNF581										SYNPO	PKIG
EEA1										MAP7D3	BIRC6
LYPD1										PTBP3	NCAM1
CKAP5										PPIG	MTURN
ODF2										TMEM94	METRN
YTHDC1										SNAPC4	LASP1
ZDHHC12										ZNF423	LGR5
HAPLN3										CLCN6	LZTS2
TCN2										ZNF574	GTPBP10
NDUFB2										RBM19	CIC
MDM4										SLC35D1	FOXP4
MYO1D										NFIC	TNFRSF19
C5orf66										FAM126A	PIH1D2
BOLA3										TSPYL2	SSFA2
CEP135										RREB1	SEL1L3
CNTN2										PLEKHG5	TMEM206
FREM2										SDC3	KIAA2013
GOLGA2										MAPK8IP3	FBXL19
DMPK										LPCAT4	BRPF1
RSRC2										CENPE	ENGASE
TIMM17B										CNOT3	ACTN4
RPS12										SBK1	TDP2
CHERP										PKD1P5	NABP2
HNRNPUL2										BET1	ARHGEF10L
BBS4										PRKCSH	RIMKLA
MYBBP1A										PRRC2B	NDUFB3
MPC2										APP	RRP1
RP11-394B2_1										DIP2C	CMPK1
ITSN1										COL6A1	HYLS1
CLASRP										NOL4L	HIST1H1B
PAXBP1										FAT1	UBL3
ZBTB7A										RASEF	RP11-617F23_1
PNPLA3										LPCAT1	SGSH
PKP1										LINC00511_lincRNA	SLC27A5
PHF2										ZMIZ1	PCDH10
CAMK1D										PKD1P6	RBMS1
NOC3L										GOLGA2	UTP20
SHISA4										ANKS1A	TMEM189
CCDC57										EHD4	MOSPD1
RP11-458F8_4_lincRNA										BRD4	CNTNAP2
CH507-9B2_3										RBP1	ANKRD63
SSU72										SMIM15	EEF1A2
SSNA1										NCL	MOCS2
CIB1										MLLT1	GIT1
ZNF37A										CKB	SPATA2
RPS20										PPP2R3A	PCCB
SPTBN1										NDUFA8	RMI1
GOLGA8B										MSRB3	UBE2Q2
LTBP3										ZC3HAV1	SNAP29
SETD2										ZNF512B	ZNF33A
ADGRA1										ESF1	PHRF1
RP11-104N10_2										BROX	MED15
DEPDC7										JPH1	SCYL2
GRIPAP1										MRPS18C	MNS1
PTPRS										MPC1	SFI1
RRBP1										RPL22L1	ARHGAP23
ATN1										AARS2	CD99
LSM5										PRRC2C	RAP1B
CRABP1										CCDC188	MAP3K9
SLC35B2										SAFB2	PFKL
PLCG1										DDX3Y	CAPN15
IWS1										VPS26A	SPRY4
FAT1										RAB11FIP3	ARID1B
PHF21B										VWA1	ZNF335
EXT1										SREBF1	SCRG1
ANAPC13										PIP5K1C	ANXA4
SLK										RBBP6	C3orf14
USP36										POM121	NLGN2
CAPRIN2										RHPN1	DUSP22
RANP1										IGSF8	KDM6B
ZNF121										CCDC88C	INTS1
PRKDC										ATP2B2	COCH
DNAH1										ZNF718	TYRO3
NMB										RAPGEF5	CRYAB
RNF19B										ANGEL1	KATNAL1
CEP164										NSMF	RNFT2
										CTDSPL	GPATCH1
										KCNN4	PCSK1N
										RP11-517B11_7	CDH6
										PALM	EDNRB
										SH3GLB1	NELFA
										FKBP10	ZBTB38
										NFIX	RPP40
										THRAP3	NAA50
										HSP90B1	NFX1
										CIT	CEP83
										ARHGAP29	KSR1
										MDM2	TRIM47
										FYCO1	GUSB
										CNRIP1	PCSK9
										BTN3A3	POMGNT2
										PERP	COL2A1
										RP11-634H22_1	ZBTB17
										KIAA1217	CECR1
										RTN4RL2	E4F1
										RELT	COL7A1
										IK	MAGI2
										TMEM192	BCAT1
										TMED2	TSPAN13
										PPM1E	CCDC130
										AC012146_7	GSKIP
										DNAH9	BZW1
										IWS1	CHTF18
										NPAS3	ZNF211
										DLG4	TSPAN5
										WBP2	DCLK2
										CBX3	LDB2
										RAB40C	PELP1
										ZNF316	DLX2
										REV1	MAF
										UNC13D	SEC61G
										PHACTR4	DDX24
										CD3EAP	PCGF5
										HERC2P9	PLXNA3
										CD74	HAUS5
										IRF2BPL	PBXIP1
										SF3A2	NCKIPSD
										KLC1	MACROD1
										LCOR	MTTP
										ZBTB7A	ACAD10
										EVC	KLHL4
										ASS1	EIF1AX
										GSTM3	PPP2R1B
										BPTF	AGPAT4
										SMAGP	ZBTB37
										KDM4B	GATM
										TMOD2	GNAI2
										AMER1	PCNP
										HK2	ULK1
										C19orf44	DDX27
										XRCC1	DDX51
										SPAG5	TIMP2
										BUB1B	COX5B
										AGRN	BASP1
										NISCH	SCN3B
										ENTPD1	AKAP8L
										MIDN	LPIN2
										ZBTB40	NUDT15
										GPSM1	STRADB
										ATP6V1G1	RP11-1149O23_3
										RAB27A	POLR2M
										NR4A1	ZNF341
										IQGAP2	ADD2
										SIN3B	HSPA12A
										PLA2G6	JAM2
										S100A13	PHF13
										LPGAT1	RECQL4
										ARID4B	MARCH7
										SMIM20	INF2
										CYB5R4	BRD1
										ADAM22	OCIAD2
										CRB1	HMGN1
										PAM	CHST11
										SEMA6A	SCP2
										RAB12	GNG4
										TCEA3	MIA3
										USP13	FAM206A
										TAOK2	USP11
										SLC4A11	COL4A5
										CCDC18	AASDHPPT
										TAF4	NRAS
										PKIG	SLC13A5
										BIRC6	PPARA
										NCAM1	PIGA
										RPS27L	ZNF526
										MTURN	COX20
										METRN	NPL
										LASP1	STX3
										LGR5	AADAT
										LZTS2	STAM2
										GTPBP10	ATG16L2
										CIC	C14orf132_lincRNA
										CEP162	C1D
										FMNL2	PARP1
										FOXP4	TMC6
										TNFRSF19	RP11-180M15_6_lincRNA
										PIH1D2	MAP1A
										SSFA2	C8orf58
										SEL1L3	HOMER1
										TMEM206	PLXNB2
										KIAA2013	WSB2
										FBXL19	PPFIA4
										BRPF1	GRAMD4
										ARHGAP11B	MAST2
										ENGASE	MMP28
										ACTN4	UHRF1
										TDP2
										SAMD1
										NABP2
										ARHGEF10L
										RIMKLA
										NDUFB3
										RRP1
										CMPK1
										HYLS1
										HIST1H1B
										UBL3
										RP11-617F23_1
										SGSH
										SLC27A5
										PCDH10
										RBMS1
										UTP20
										TMEM189
										MOSPD1
										CNTNAP2
										WDR60
										ANKRD63
										EEF1A2
										MOCS2
										PNISR
										GIT1
										YEATS2
										SPATA2
										PCCB
										RMI1
										UBE2Q2
										TCN2
										KMT2E
										SNAP29
										ZNF33A
										PHRF1
										MED15
										SCYL2
										MNS1
										SFI1
										ARHGAP23
										CD99
										RAP1B
										MAP3K9
										PFKL
										YTHDC1
										LSM5
										CAPN15
										SPRY4
										ARID1B
										ZNF335
										SCRG1
										NOP14
										ANXA4
										PHF21A
										RP11-1212A22_1
										C3orf14
										NLGN2
										DUSP22
										KDM6B
										INTS1
										COCH
										TYRO3
										CRYAB
										NMB
										ANKRD12
										KATNAL1
										RNFT2
										GPATCH1
										PCSK1N
										CDH6
										EDNRB
										NELFA
										ZBTB38
										RPP40
										NAA50
										NFX1
										CEP83
										KSR1
										TRIM47
										GUSB
										PCSK9
										POMGNT2
										COL2A1
										ZBTB17
										DMTF1
										CLIP1
										CECR1
										E4F1
										COL7A1
										MAGI2
										BCAT1
										TSPAN13
										CCDC130
										GSKIP
										BZW1
										CHTF18
										ZNF211
										TSPAN5
										DCLK2
										VHL
										LDB2
										PELP1
										DLX2
										BOLA3
										MAF
										SEC61G
										DDX24
										PCGF5
										PLXNA3
										HAUS5
										PBXIP1
										NCKIPSD
										MACROD1
										MTTP
										ACAD10
										KLHL4
										EIF1AX
										RFC1
										PPP2R1B
										LARP7
										AGPAT4
										ZBTB37
										GATM
										GNAI2
										PCNP
										ULK1
										DDX27
										DDX51
										TIMP2
										COX5B
										BASP1
										SCN3B
										AKAP8L
										LPIN2
										NUDT15
										STRADB
										ITSN1
										PTPRH
										RP11-1149O23_3
										POLR2M
										ZNF341
										SPEN
										RP11-20I23_13
										ADD2
										HSPA12A
										JAM2
										TXNDC17
										PHF13
										RECQL4
										EME1
										MARCH7
										INF2
										BRD1
										OCIAD2
										HMGN1
										CHST11
										SCP2
										GNG4
										MIA3
										FAM206A
										USP11
										SREK1
										COL4A5
										AASDHPPT
										NRAS
										SLC13A5
										PPARA
										PIGA
										ZNF526
										LANCL2
										COX20
										NPL
										STX3
										AADAT
										STAM2
										ATG16L2
										C14orf132_lincRNA
										C1D
										NOLC1
										PARP1
										TMC6
										RP11-180M15_6_lincRNA
										MAP1A
										C8orf58
										HOMER1
										PLXNB2
										WSB2
										PPFIA4
										GRAMD4
										MAST2
										MMP28
										UHRF1

## Sheet: Sox2
Genes differentially regulated in hNSC over-expressing wt Sox2
gene_id	baseMean	log2FoldChange	lfcSE	stat	pvalue	padj
MKI67	9056.47	-0.503682	0.0656855	-7.66809	1.74579e-14	1.74981e-10
EIF5B	6459.54	-0.32873	0.052503	-6.26117	3.82109e-10	1.91494e-06
ANKRD11	5049.8	-0.334362	0.0653602	-5.11569	3.12601e-07	0.0010444
BOD1L1	1611.24	-0.333693	0.0660171	-5.05465	4.31173e-07	0.00108041
TCOF1	4846.68	-0.327661	0.0664854	-4.92832	8.29396e-07	0.00166261
GOLGA4	2054.44	-0.308067	0.0658073	-4.68134	2.85002e-06	0.00476095
CENPF	14734.1	-0.29297	0.0659036	-4.44543	8.77174e-06	0.0121927
GOLGB1	819.676	-0.301083	0.0680714	-4.42305	9.73179e-06	0.0121927
CENPE	2217.86	-0.294927	0.0683199	-4.31685	1.58271e-05	0.0176261
CEP250	1435.99	-0.283772	0.0674095	-4.20968	2.55738e-05	0.0256326
RBM25	6300.47	-0.221262	0.0530502	-4.17081	3.03516e-05	0.0276559
ZC3H13	4873.17	-0.221059	0.0557842	-3.96275	7.4091e-05	0.0618845
SRRM1	7215.73	-0.211933	0.0547912	-3.86801	0.000109729	0.0846011
PRRC2C	10811.2	-0.239682	0.0629832	-3.80549	0.000141522	0.0970563
SLTM	2809.42	-0.245725	0.0646805	-3.79905	0.00014525	0.0970563
ZMYND8	2110.91	-0.228469	0.0610363	-3.74318	0.000181709	0.113829
MINK1	1402.65	-0.226386	0.0619706	-3.65312	0.000259073	0.151808
CENPJ	1096.28	-0.238906	0.0657953	-3.63105	0.00028227	0.151808
KIF21A	4738.31	-0.236364	0.0651848	-3.62606	0.000287773	0.151808
EPB41L2	3460.44	-0.191088	0.0537693	-3.55384	0.000379644	0.190259
KNOP1	2869.22	-0.201604	0.0573439	-3.5157	0.000438591	0.20334
TPR	7028.73	-0.22928	0.0653021	-3.51106	0.000446322	0.20334
FYCO1	1140.12	-0.226091	0.0646953	-3.49471	0.000474577	0.206812
PPIG	4510.63	-0.198609	0.057125	-3.47674	0.000507553	0.211967
UPF2	2800.48	-0.190779	0.0556164	-3.43026	0.000602997	0.233982
SREK1	3036.73	-0.195939	0.0571503	-3.42849	0.000606957	0.233982
PHACTR4	1959.2	-0.201634	0.0601975	-3.34954	0.000809445	0.295126
TRIM56	1375.83	-0.215172	0.0644326	-3.33949	0.000839311	0.295126
ZNF609	4129.2	-0.201577	0.0604482	-3.3347	0.000853902	0.295126
PKD1P5	121.465	-0.19824	0.0594835	-3.33269	0.000860122	NA
CEP295	735.636	-0.224227	0.0677683	-3.30874	0.00093718	0.309151
ARID4B	1340.34	-0.205412	0.0622601	-3.29926	0.000969401	0.309151
AKAP9	1120.41	-0.225007	0.0683039	-3.2942	0.000987011	0.309151
BPTF	3950.05	-0.200109	0.0616275	-3.24708	0.00116595	0.341984
CEP152	631.584	-0.221619	0.0684598	-3.23721	0.00120705	0.341984
EHBP1L1	613.508	-0.220119	0.0682363	-3.22583	0.00125607	0.341984
ESF1	2512.34	-0.179435	0.0557002	-3.22143	0.00127551	0.341984
MDC1	6309.56	-0.191505	0.0595247	-3.21724	0.00129432	0.341984
ACIN1	7240.61	-0.1875	0.0582888	-3.21674	0.00129656	0.341984
PNN	6585.01	-0.179238	0.0559098	-3.20584	0.00134669	0.346098
UBE2O	3524.93	-0.190705	0.0600149	-3.17763	0.00148483	0.372062
LARP1	18342.9	-0.166403	0.05284	-3.14919	0.00163721	0.392138
PNISR	1671.77	-0.203956	0.0649243	-3.14145	0.00168114	0.392138
MAP4	15321	-0.175759	0.0560135	-3.13779	0.00170225	0.392138
CEP162	469.805	-0.213115	0.0682368	-3.12316	0.0017892	0.392138
RP11-274B21_2	34.2672	-0.141747	0.0454144	-3.1212	0.00180116	NA
AKAP12	3053.23	-0.199695	0.0640322	-3.11866	0.00181673	0.392138
SOGA1	6882.83	-0.196901	0.0631476	-3.11811	0.00182015	0.392138
MPHOSPH8	1571.67	-0.206502	0.0662908	-3.1151	0.00183882	0.392138
TAF4	885.38	-0.202556	0.0653129	-3.10132	0.00192662	0.402302
NPIPB5	364.217	-0.210532	0.0682991	-3.0825	0.00205271	0.419884
NKTR	1655.35	-0.200496	0.0652811	-3.07127	0.00213152	0.427284
ZNF608	937.46	-0.192202	0.0630407	-3.04885	0.00229718	0.441016
GCC2	1332.29	-0.192261	0.0631778	-3.04318	0.00234095	0.441016
CSPP1	594.985	-0.203683	0.0669437	-3.0426	0.00234543	0.441016
DFFA	3670.38	-0.192387	0.0633433	-3.03722	0.00238773	0.441016
ZNF638	5049.51	-0.17618	0.0580845	-3.03317	0.00242002	0.441016
CPT1A	386.432	-0.206338	0.0686022	-3.00774	0.00263196	0.468696
MYO9B	3310.5	-0.199353	0.0663647	-3.0039	0.00266543	0.468696
EIF4G3	4451.65	-0.171695	0.0573456	-2.99405	0.00275305	0.475756
COL27A1	994.559	-0.20178	0.0675903	-2.98534	0.00283262	0.48121
GIGYF1	1111.75	-0.203032	0.0683214	-2.97172	0.00296134	0.486887
THRAP3	10988.3	-0.156473	0.0526912	-2.96961	0.00298175	0.486887
ZC3H18	3206.35	-0.188269	0.0634642	-2.96653	0.00301177	0.486887
CCDC150	83.5189	-0.178858	0.0604079	-2.96083	0.00306807	NA
DOT1L	3069.49	-0.194303	0.0658364	-2.95131	0.00316432	0.499527
SMOC1	1324.16	0.202239	0.0685824	2.94885	0.00318964	0.499527
RFC1	3723.08	-0.168648	0.0574546	-2.93532	0.003332	0.501537
RBBP6	3828.18	-0.182226	0.062179	-2.93067	0.00338234	0.501537
GOLGA3	1692	-0.192299	0.0656187	-2.93056	0.00338354	0.501537
TCF20	1909.83	-0.184106	0.0628957	-2.92717	0.00342063	0.501537
RPS27L	4848	0.1567	0.0536331	2.92169	0.00348133	0.501537
NUMA1	6069.77	-0.195829	0.0671604	-2.91584	0.00354729	0.501537
KIF15	2152.72	-0.187876	0.0644434	-2.91536	0.00355274	0.501537
F2RL1	263.719	0.199237	0.0685456	2.90663	0.00365345	NA
SPEN	5156.54	-0.182266	0.0627518	-2.90455	0.00367776	0.511975
RAI1	1918.6	-0.189904	0.0656385	-2.89318	0.00381362	0.521079
DYNC1H1	31528.1	0.18629	0.06453	2.88688	0.00389086	0.521079
KTN1	9622.8	-0.164383	0.0569705	-2.8854	0.00390917	0.521079
THOC2	3871.18	-0.165548	0.057466	-2.8808	0.00396667	0.521079
POLH	890.334	-0.187897	0.0652893	-2.87792	0.0040031	0.521079
GOLGA8A	208.146	-0.177183	0.0615774	-2.87741	0.00400958	NA
EVC	609.859	-0.192498	0.0670775	-2.86979	0.00410744	0.527806
PPP1R26	1015.73	-0.187983	0.065721	-2.86032	0.00423217	0.530329
NIN	4645.42	-0.154518	0.0540222	-2.86026	0.00423289	0.530329
XRCC2	976.67	-0.194447	0.0682002	-2.85113	0.00435644	0.539068
POSTN	25.1887	-0.105446	0.037244	-2.83121	0.00463729	NA
VHL	1509.67	-0.193716	0.0685022	-2.82787	0.00468583	0.571766
ADGRV1	1127.86	0.187248	0.0663274	2.82309	0.00475635	0.571766
NIPBL	2567.98	-0.172395	0.0611176	-2.82071	0.00479181	0.571766
KIAA1211	1606.46	-0.186716	0.0667899	-2.79556	0.00518092	0.610922
ANKRD26	646.849	-0.189641	0.0680242	-2.78785	0.00530592	0.618387
CLIP1	2073.56	-0.169265	0.0608196	-2.78307	0.00538475	0.62036
EIF2AK2	5147.27	-0.169066	0.0610952	-2.76725	0.0056531	0.643875
RP11-22B23_1	78.0982	-0.161695	0.0585008	-2.76399	0.00570998	NA
TBCB	2707.63	0.159167	0.0576678	2.76007	0.00577889	0.650807
CEP290	720.91	-0.188262	0.0684678	-2.74964	0.00596602	0.664416
CIT	1686.26	-0.178162	0.0650898	-2.73717	0.00619709	0.676107
ANKRD12	675.701	-0.187508	0.0685163	-2.7367	0.00620591	0.676107
KRI1	2178.27	-0.170034	0.0622854	-2.72993	0.00633485	0.682733
SMARCC2	3793.21	-0.165583	0.0607569	-2.72534	0.0064235	0.684781
SYNGAP1	1041.34	-0.184678	0.0678486	-2.72191	0.00649049	0.684781
PITPNM2	786.73	-0.182551	0.0673179	-2.71177	0.00669252	0.698741
KIAA1217	829.728	-0.173701	0.0641671	-2.70702	0.00678908	0.701515
HINT2	671.482	0.175863	0.0651434	2.69962	0.00694183	0.705401
PRR11	3226.97	-0.169571	0.0629651	-2.6931	0.00707902	0.705401
BDP1	2415.76	-0.17538	0.065122	-2.6931	0.00707918	0.705401
NCOR1	5130.18	-0.15666	0.0582172	-2.69096	0.00712475	0.705401
ARID4A	452.83	-0.18146	0.0674962	-2.68844	0.00717858	0.705401
SGK494	89.5155	-0.161682	0.0602536	-2.68336	0.00728871	NA
GNG2	3646.84	0.15855	0.0595847	2.66091	0.00779295	0.754801
BAZ1B	11540.9	-0.132372	0.0497783	-2.65923	0.00783191	0.754801
HNRNPA2B1	81796	-0.134251	0.0506002	-2.65317	0.00797402	0.757956
KMT2B	2008.96	-0.165055	0.0623622	-2.64671	0.00812786	0.757956
AKNA	1400.1	-0.180083	0.0680613	-2.6459	0.00814741	0.757956
MALAT1_lincRNA	1659.88	-0.180745	0.0683891	-2.6429	0.00822004	0.757956
SMC1A	13015.3	-0.144758	0.0547917	-2.64196	0.00824276	0.757956
NCOA6	2176.37	-0.163366	0.0619918	-2.63529	0.00840648	0.765983
NSRP1	1686.58	-0.158004	0.0602457	-2.62267	0.00872449	0.783142
IPP	586.285	-0.170586	0.0650688	-2.62163	0.00875106	0.783142
SMC3	5527.24	-0.135875	0.0518902	-2.6185	0.00883161	0.783356
TCERG1	4769.82	-0.146353	0.0560405	-2.61155	0.00901318	0.788238
WDR83OS	1929.98	0.149862	0.0574184	2.61	0.00905415	0.788238
MPC1	1190.44	0.159056	0.0610011	2.60743	0.00912258	0.788238
NEMF	2262.09	-0.147032	0.0565171	-2.60155	0.00928025	0.795008
EME1	668.501	-0.172793	0.0665863	-2.59503	0.00945838	0.803401
PKD1	1740.75	-0.177729	0.0686023	-2.59072	0.0095775	0.806683
DDX12P	59.2053	-0.141194	0.054541	-2.58876	0.00963208	NA
RBM26	4244.03	-0.142931	0.055322	-2.58363	0.00977675	0.810177
UBR4	5866.17	0.171452	0.0664192	2.58137	0.00984098	0.810177
ANKS3	398.869	-0.17691	0.0685948	-2.57905	0.00990714	0.810177
MAVS	2590.41	-0.156977	0.0608951	-2.57783	0.0099423	0.810177
BRD8	2101.09	-0.150422	0.0585154	-2.57064	0.0101512	0.820528
GPATCH8	3371.7	-0.14014	0.0546684	-2.56345	0.0103638	0.82363
NOM1	1740.27	-0.161337	0.0630007	-2.56088	0.0104409	0.82363
TOP1	11733.9	-0.128141	0.0500542	-2.56005	0.0104657	0.82363
TAF3	821.477	-0.163599	0.0639987	-2.55628	0.0105797	0.82363
TAF15	12819.5	-0.159754	0.0625114	-2.5556	0.0106004	0.82363
RP11-1212A22_1	97.3444	-0.150033	0.0587885	-2.55207	0.0107084	NA
MRPL12	645.221	0.174019	0.0683922	2.54443	0.0109457	0.843914
MREG	1845.83	-0.165032	0.0651208	-2.53425	0.0112689	0.862198
IL27RA	347.837	-0.17318	0.0684954	-2.52835	0.01146	0.864967
DDX3Y	3705.84	-0.139303	0.0551355	-2.52657	0.0115184	0.864967
TM7SF2	925.499	0.169801	0.067243	2.52518	0.011564	0.864967
C20orf24	147.593	0.159979	0.0635084	2.51902	0.0117682	NA
SMARCA4	13128.6	-0.16513	0.0655637	-2.51861	0.0117818	0.871995
CCDC88C	1501.93	-0.172352	0.068472	-2.51712	0.0118319	0.871995
ROCK2	3966.06	-0.144839	0.0579119	-2.50102	0.0123835	0.896952
RPL7L1	18309	-0.134945	0.053979	-2.49996	0.0124208	0.896952
CDK5RAP2	3482.68	-0.152384	0.0609671	-2.49944	0.012439	0.896952
RP11-161H23_5	57.9774	-0.116466	0.0467884	-2.4892	0.0128032	NA
FAM21A	1278.16	-0.161311	0.0648758	-2.48646	0.012902	0.923694
HTR1D	113.846	0.158075	0.0636409	2.48386	0.0129965	NA
ATRX	5053.41	-0.129835	0.0522842	-2.48325	0.0130191	0.925465
PHF21A	1095.87	-0.160658	0.0649309	-2.47429	0.0133502	0.942314
GTF3C6	3656.77	0.136359	0.055249	2.46808	0.0135841	0.952125
INCENP	4202.79	-0.14438	0.0586562	-2.46146	0.0138374	0.961618
MAP3K14	227.265	-0.167607	0.068097	-2.4613	0.0138435	NA
AHNAK	5658.94	0.161171	0.0655288	2.45954	0.0139115	0.961618
AC240274_1	122.378	-0.159296	0.0648505	-2.45636	0.0140351	NA
ARHGAP39	758.971	-0.166407	0.0680647	-2.44484	0.0144916	0.994327
MDN1	6438.25	0.15645	0.0641136	2.44019	0.0146794	0.994327
GJC1	3012.63	-0.153616	0.0629541	-2.44012	0.0146823	0.994327
NASP	13025.3	-0.14217	0.0583423	-2.43683	0.0148167	0.996699
HERC2P2	205.265	-0.140824	0.0578796	-2.43305	0.0149722	NA
METTL2B	1579.92	-0.154016	0.0633176	-2.43244	0.0149976	0.999989
DNMT1	9225.13	-0.143763	0.0592246	-2.42742	0.0152066	0.999989
MAP7D3	1481.32	-0.143024	0.0589978	-2.42423	0.0153411	0.999989
RUSC2	486.343	-0.162819	0.0672285	-2.42187	0.015441	0.999989
NCL	71542.6	-0.139409	0.0576808	-2.4169	0.0156532	0.999989
CDK11B	1610.04	-0.14787	0.061426	-2.40729	0.0160716	0.999989
SMC4	11100.1	-0.147431	0.061335	-2.4037	0.0162301	0.999989
ZNF37BP	552.932	-0.1648	0.0685761	-2.40317	0.0162535	0.999989
NEFH	139.63	-0.148119	0.061662	-2.40211	0.0163008	NA
ZNF318	2292.05	-0.146611	0.0610531	-2.40137	0.0163339	0.999989
FNBP4	2410.66	-0.159331	0.0664879	-2.39639	0.0165575	0.999989
STARD9	416.078	-0.160073	0.066905	-2.39254	0.0167323	0.999989
KIF14	3197.04	-0.148584	0.0626853	-2.37032	0.0177729	0.999989
PAPD7	1681.81	-0.143749	0.0607628	-2.36574	0.0179939	0.999989
RP11-20I23_13	41.336	-0.0962286	0.0407155	-2.36344	0.0181063	NA
C22orf46	249.001	-0.160481	0.0679749	-2.36089	0.0182313	NA
PRRC2A	20105.3	-0.138931	0.0588697	-2.35998	0.0182759	0.999989
NPIPB4	199.571	-0.15499	0.0656765	-2.3599	0.0182797	NA
BRD4	4357.62	-0.13739	0.0582725	-2.35772	0.0183875	0.999989
SPAG5	4848.6	-0.123688	0.0525	-2.35595	0.0184753	0.999989
UPF3B	900.019	-0.157805	0.0670377	-2.35397	0.018574	0.999989
ZMIZ1	6309.64	-0.137124	0.0587473	-2.33413	0.0195888	0.999989
LARP7	1834.73	-0.134535	0.0576623	-2.33315	0.0196405	0.999989
LINC00963_processed_transcript	852.58	-0.152761	0.0655141	-2.33172	0.0197153	0.999989
IGFBP3	977.629	0.156884	0.0673215	2.33036	0.019787	0.999989
MRC2	6765	-0.136973	0.0589163	-2.32488	0.0200783	0.999989
NEAT1_lincRNA	188.804	-0.154771	0.0665999	-2.32389	0.0201315	NA
GPR12	322.489	0.149832	0.0645076	2.3227	0.0201955	0.999989
CLSPN	1566.76	-0.152827	0.0658573	-2.32059	0.0203092	0.999989
RBM33	2467.12	-0.145282	0.0626065	-2.32056	0.0203104	0.999989
NCAPG2	4202.6	-0.119768	0.0516246	-2.31997	0.0203423	0.999989
PLCB3	1920.38	-0.144741	0.062675	-2.30939	0.020922	0.999989
TNRC6A	5492.81	-0.125759	0.0546323	-2.30191	0.0213401	0.999989
CCDC18	339.554	-0.157381	0.068437	-2.29965	0.021468	0.999989
KIF7	523.429	-0.157413	0.0685006	-2.29798	0.021563	0.999989
MYH10	9222.85	-0.134877	0.0587357	-2.29634	0.0216567	0.999989
NCKAP5L	963.427	-0.151166	0.0659364	-2.2926	0.021871	0.999989
BRCA1	3507.7	-0.128122	0.0559393	-2.29038	0.0219991	0.999989
FAM193A	1286.78	-0.14975	0.0653848	-2.29028	0.0220049	0.999989
PLCB1	1094.04	-0.140804	0.0615259	-2.28853	0.0221068	0.999989
ATP6V0B	6422.14	0.126391	0.0553542	2.2833	0.0224124	0.999989
BCOR	2552.01	-0.145846	0.0638829	-2.28302	0.0224292	0.999989
SRRT	9338.72	-0.123886	0.0542758	-2.28253	0.0224578	0.999989
RP11-384K6_6	152.936	-0.144523	0.0633609	-2.28095	0.0225513	NA
CASC5	2366.27	-0.144193	0.0632526	-2.27964	0.0226292	0.999989
PHF3	4208.97	-0.13933	0.0611618	-2.27806	0.0227228	0.999989
MFSD5	1226.07	0.136115	0.0597801	2.27693	0.0227905	0.999989
GOLIM4	4508.04	-0.129593	0.0569572	-2.27527	0.0228899	0.999989
NAP1L3	113.937	0.134381	0.0590675	2.27505	0.022903	NA
KIF4A	3513.18	-0.119724	0.0526458	-2.27414	0.0229579	0.999989
ZSWIM1	264.816	-0.153385	0.067583	-2.26958	0.0232329	NA
RAD50	2614.44	-0.130591	0.0575779	-2.26808	0.0233242	0.999989
RTF1	4664.22	-0.120921	0.0533958	-2.26462	0.0235362	0.999989
SAFB	6072.91	-0.14232	0.0628571	-2.26418	0.0235629	0.999989
BAZ1A	7288.32	-0.119792	0.0529721	-2.26142	0.0237332	0.999989
FBN2	10197.3	0.137619	0.0609662	2.2573	0.0239891	0.999989
HSP90B1	48119.5	-0.114451	0.0507707	-2.25427	0.0241793	0.999989
SFSWAP	1251.6	-0.141667	0.0628623	-2.25362	0.0242204	0.999989
SURF6	2705.41	-0.13979	0.0620523	-2.25278	0.0242733	0.999989
USP25	1161.77	-0.143274	0.0636154	-2.25219	0.0243101	0.999989
NOL8	3571.94	-0.125438	0.0557222	-2.25114	0.0243768	0.999989
COTL1	24557.9	0.107993	0.0480165	2.24909	0.0245066	0.999989
ABAT	2050.13	0.153983	0.0685001	2.24792	0.0245815	0.999989
NHLH1	12.365	0.0641148	0.0285283	2.24741	0.0246141	NA
SYNPO	3330.6	-0.153676	0.0684172	-2.24615	0.0246942	0.999989
EMP2	1910.07	-0.132342	0.0589743	-2.24406	0.0248288	0.999989
DDX46	7148.76	-0.109233	0.0486831	-2.24375	0.0248482	0.999989
GPALPP1	1012.57	-0.146838	0.0655419	-2.24036	0.0250673	0.999989
PPP1CA	7728.91	0.110993	0.0496255	2.23661	0.0253117	0.999989
GNL3L	1023.74	-0.140037	0.0626305	-2.23593	0.0253566	0.999989
TAF10	2069.06	0.132017	0.0590998	2.2338	0.0254964	0.999989
SLC16A1-AS1	299.356	-0.152494	0.0683163	-2.23218	0.0256033	0.999989
ZNF593	1554.69	0.133388	0.0598077	2.23027	0.0257292	0.999989
GTF2IP13	41.3738	-0.11132	0.0499176	-2.23008	0.025742	NA
IQGAP2	2385.47	-0.125901	0.0564642	-2.22974	0.0257645	0.999989
IL17D	212.727	0.152079	0.0683833	2.22393	0.0261533	NA
RTP5	53.1672	0.101186	0.0455159	2.22308	0.0262102	NA
LANCL2	1550.46	0.146411	0.0660308	2.21732	0.0266016	0.999989
DLG4	906.582	-0.144633	0.0652313	-2.21724	0.0266068	0.999989
NDUFA8	2533.79	0.132612	0.0598207	2.21682	0.0266351	0.999989
RBM19	2231.83	-0.128367	0.0579292	-2.21592	0.0266968	0.999989
LRCH3	1272.88	-0.135559	0.0612718	-2.21243	0.0269373	0.999989
FMNL2	4064.61	-0.148211	0.0670029	-2.21202	0.0269655	0.999989
ZNF512B	1569.94	-0.148748	0.0673129	-2.2098	0.0271192	0.999989
MAP4K5	2004.46	-0.139165	0.0629796	-2.20969	0.0271267	0.999989
CCAR1	4171.33	-0.120833	0.0547639	-2.20644	0.0273535	0.999989
UGDH-AS1	104.953	-0.136565	0.0620611	-2.20049	0.0277725	NA
POU3F3	4180.88	-0.128619	0.0584868	-2.19911	0.0278703	0.999989
EMC2	985.572	-0.140605	0.0640509	-2.19521	0.0281489	0.999989
COL4A6	1631.61	-0.143986	0.0656363	-2.19369	0.0282579	0.999989
SCAF11	8681.66	-0.120706	0.0550314	-2.1934	0.0282788	0.999989
PRRC2B	12850.6	-0.137227	0.0626396	-2.19074	0.0284708	0.999989
PPM1D	2447.79	0.122153	0.0558233	2.18821	0.0286544	0.999989
CPLX1	76.9129	0.124128	0.0567309	2.18802	0.0286681	NA
ERICH1	652.42	-0.144148	0.0659774	-2.18481	0.028903	0.999989
FAM65A	2284.45	-0.128319	0.0587439	-2.18438	0.0289341	0.999989
RSRP1	410.814	-0.149505	0.0685597	-2.18066	0.0292086	0.999989
ACTB	185754	0.107394	0.0492821	2.17918	0.0293185	0.999989
CNTRL	466.068	-0.147702	0.0677888	-2.17886	0.0293419	0.999989
SEMA4G	157.731	-0.143278	0.0658277	-2.17656	0.0295136	NA
ABCF1	5846.71	-0.112568	0.0517348	-2.17587	0.0295646	0.999989
RP11-1334A24_5	10.1574	-0.0595781	0.0273864	-2.17547	0.0295951	NA
PPP1R9A	747.249	-0.145816	0.0670918	-2.17338	0.0297518	0.999989
TICRR	2322.23	-0.133476	0.0614884	-2.17074	0.0299505	0.999989
SLX4	808.516	-0.143218	0.0659869	-2.1704	0.0299764	0.999989
ARHGAP11B	631.531	-0.147042	0.0677541	-2.17023	0.0299897	0.999989
ZNF69	62.1542	-0.11965	0.0551547	-2.16936	0.0300557	NA
GPR89A	198.31	0.147624	0.0680539	2.16923	0.0300654	NA
SNAPC4	1393.4	-0.142775	0.065947	-2.16499	0.0303881	0.999989
MTR	3398.28	-0.129975	0.0601288	-2.16161	0.0306482	0.999989
WDR60	450.495	-0.145536	0.0673593	-2.1606	0.0307265	0.999989
MBD6	1449.6	-0.136026	0.0629727	-2.16008	0.0307667	0.999989
TXLNA	4912.98	-0.122556	0.0567384	-2.16003	0.0307707	0.999989
PYGL	3906.93	-0.135464	0.0627236	-2.1597	0.0307959	0.999989
MIR210HG_lincRNA	27.9386	-0.0796762	0.0368962	-2.15947	0.0308137	NA
RPS2P32	95.3202	0.134318	0.0622774	2.15677	0.0310234	NA
DMTF1	1374.41	-0.139323	0.0645981	-2.15676	0.0310243	0.999989
KMT2E	2120.45	-0.127189	0.0589729	-2.15673	0.0310265	0.999989
RP11-972P1_7	6.14757	-0.0481966	0.0223546	-2.156	0.0310834	NA
ZNF182	267.993	-0.147633	0.0685306	-2.15427	0.0312194	0.999989
TMEM147	4392.21	0.111467	0.0517481	2.15404	0.0312372	0.999989
SLC35B1	2120.59	0.130052	0.0604212	2.15242	0.0313642	0.999989
ARSI	115.899	0.137278	0.063786	2.15216	0.031385	NA
ZNF397	809.749	-0.146922	0.068268	-2.15214	0.0313862	0.999989
TRIP11	1677.69	-0.126344	0.0587751	-2.14962	0.0315855	0.999989
CHAF1A	3120.15	-0.134262	0.0624593	-2.14959	0.0315878	0.999989
NOLC1	20023.3	-0.103478	0.0482205	-2.14594	0.0318778	0.999989
SLC25A38	1723.98	0.12501	0.0582572	2.14583	0.0318862	0.999989
ATP5H	4119.88	0.112393	0.052452	2.14277	0.0321314	0.999989
C7orf55	30.5771	0.0968994	0.0452452	2.14165	0.0322217	NA
ZNF236	566.594	-0.141659	0.0661888	-2.14023	0.0323359	0.999989
CCDC66	361.65	-0.146607	0.0685332	-2.13922	0.032418	0.999989
NOP14	4965.97	-0.126716	0.0592976	-2.13695	0.0326021	0.999989
RP11-291L22_9	61.2356	-0.117854	0.0552124	-2.13455	0.0327977	NA
HIP1R	1844.15	-0.138188	0.0647549	-2.13402	0.0328415	0.999989
CTD-2035E11_3	41.691	0.105989	0.0497554	2.13021	0.0331543	NA
GPX1	10069.3	0.119088	0.0559385	2.12891	0.0332619	0.999989
TNRC18	2958.03	-0.144936	0.0681304	-2.12734	0.0333921	0.999989
TUSC2	1025.73	0.135242	0.0636424	2.12504	0.0335837	0.999989
MRPL14	2170.78	0.118595	0.0558282	2.12428	0.033647	0.999989
KIF18B	2560.48	-0.124733	0.0587382	-2.12354	0.0337086	0.999989
AC074117_10	191.705	-0.140608	0.0662476	-2.12246	0.033799	NA
CCDC177	240.593	0.139863	0.0658984	2.12241	0.0338033	NA
F11R	100.999	0.116706	0.0550263	2.12091	0.0339295	NA
ATHL1	264.145	-0.144626	0.0682186	-2.12004	0.0340025	NA
CHD2	1468.39	-0.142165	0.0671359	-2.11757	0.0342118	0.999989
COL18A1	1926.2	-0.134502	0.0635262	-2.11727	0.0342368	0.999989
PRPF4B	5506.97	-0.117307	0.0554846	-2.11422	0.0344967	0.999989
MMACHC	313.079	-0.14476	0.0685121	-2.11291	0.0346084	0.999989
FBN1	359.72	0.144505	0.0684143	2.1122	0.034669	0.999989
TSC1	1132.5	-0.139149	0.0658797	-2.11217	0.034672	0.999989
SAMD1	3224.61	-0.121326	0.0574833	-2.11063	0.0348037	0.999989
CLPTM1	4835	0.114779	0.0544041	2.10975	0.0348799	0.999989
C19orf53	3576.25	0.114104	0.0540987	2.10919	0.0349284	0.999989
SETD5	4877.71	-0.131905	0.0626007	-2.10708	0.0351104	0.999989
UACA	893.116	-0.139906	0.0665183	-2.10327	0.0354424	0.999989
FOS	1540.48	0.143193	0.0681018	2.10263	0.0354978	0.999989
MRPS12	3655.19	0.121497	0.0579253	2.09748	0.0359514	0.999989
RPH3AL	32.6831	0.0928472	0.0442746	2.09708	0.0359869	NA
C6orf15	656.667	0.140691	0.067135	2.09564	0.0361139	0.999989
USP32P1	3.85753	0.0367525	0.0175552	2.09353	0.0363015	NA
MARCH2	145.674	0.137066	0.0654971	2.0927	0.0363756	NA
TXNDC17	3301.29	0.109864	0.0525196	2.09187	0.0364501	0.999989
DLG5	2471.67	-0.13606	0.0650537	-2.0915	0.0364835	0.999989
HIST1H3E	118.083	0.108819	0.0520532	2.09054	0.036569	NA
RPAP1	3349.05	-0.118696	0.0568343	-2.08845	0.0367573	0.999989
TRIM52-AS1_processed_transcript	28.0303	-0.090822	0.0435481	-2.08555	0.0370191	NA
NID2	52.9233	0.0920663	0.0442055	2.08269	0.0372798	NA
DLL4	15.4994	0.063275	0.0303943	2.0818	0.0373604	NA
ADGRL1	754.04	-0.142765	0.0685818	-2.08168	0.0373716	0.999989
GOLGA6L10	10.6803	-0.0583359	0.0280283	-2.08132	0.0374043	NA
RP11-126L15_4	9.59054	0.0534565	0.0257199	2.07841	0.0376716	NA
TROAP	1249.66	-0.131924	0.0635188	-2.07694	0.0378075	0.999989
CEP170	4374.05	-0.12294	0.0593054	-2.073	0.0381724	0.999989
TAOK2	2564.84	-0.130466	0.0630184	-2.07029	0.0384249	0.999989
UQCR10	3289.2	0.111499	0.0539838	2.06542	0.0388829	0.999989
YEATS2	4043.42	-0.127648	0.0618327	-2.06442	0.0389784	0.999989
SORL1	1230.01	0.137804	0.0667617	2.06411	0.0390068	0.999989
ZNF581	1266.53	0.126568	0.0613269	2.06383	0.0390343	0.999989
EEA1	1701.06	-0.137083	0.0664599	-2.06265	0.0391462	0.999989
LYPD1	4994.84	0.139144	0.0675392	2.0602	0.0393795	0.999989
CKAP5	14986.3	-0.118323	0.0574923	-2.05807	0.0395832	0.999989
ODF2	2923.91	-0.1274	0.0620278	-2.05391	0.0399842	0.999989
YTHDC1	3001.56	-0.113729	0.05539	-2.05324	0.0400492	0.999989
ZDHHC12	622.619	0.139333	0.0679197	2.05143	0.0402248	0.999989
HAPLN3	318.949	0.140395	0.0685015	2.04951	0.0404122	0.999989
TCN2	425.197	0.138558	0.0676232	2.04898	0.0404644	0.999989
NDUFB2	2856.85	0.113832	0.0555776	2.04817	0.0405431	0.999989
MDM4	674.206	-0.138173	0.0674846	-2.04748	0.0406113	0.999989
MYO1D	32.1702	0.0845552	0.0413136	2.04667	0.040691	NA
C5orf66	71.299	0.118808	0.0581689	2.04246	0.0411062	NA
BOLA3	1301.05	0.125179	0.061312	2.04167	0.0411838	0.999989
CEP135	679.035	-0.134679	0.066061	-2.0387	0.04148	0.999989
CNTN2	23.358	0.0752715	0.0369349	2.03795	0.0415549	NA
FREM2	7209.42	0.126631	0.062211	2.03551	0.0417994	0.999989
GOLGA2	1233.56	-0.136342	0.0670543	-2.0333	0.0420219	0.999989
DMPK	402.579	-0.134621	0.0662535	-2.03191	0.0421628	0.999989
RSRC2	2329.68	-0.11149	0.0548838	-2.03139	0.0422157	0.999989
TIMM17B	1209.81	0.12631	0.0621962	2.03083	0.042272	0.999989
RPS12	41013.4	0.110661	0.0545121	2.03003	0.0423532	0.999989
CHERP	4780.44	-0.1346	0.0664598	-2.02528	0.0428385	0.999989
HNRNPUL2	3019.59	-0.121184	0.0598438	-2.025	0.0428675	0.999989
BBS4	517.078	-0.133368	0.0658644	-2.02489	0.0428787	0.999989
MYBBP1A	10808.2	-0.121408	0.0599596	-2.02484	0.0428842	0.999989
MPC2	1072.79	0.125787	0.0621755	2.02309	0.0430634	0.999989
RP11-394B2_1	11.2368	-0.0554691	0.0274602	-2.01998	0.0433854	NA
ITSN1	1461.23	-0.118005	0.058428	-2.01967	0.0434175	0.999989
CLASRP	690.476	-0.138167	0.0684245	-2.01926	0.0434603	0.999989
PAXBP1	2122.7	-0.134161	0.0664534	-2.01888	0.0435	0.999989
ZBTB7A	1051.41	-0.130807	0.0648153	-2.01815	0.0435759	0.999989
PNPLA3	483.262	-0.138087	0.0684483	-2.01738	0.0436554	0.999989
PKP1	67.0751	0.106009	0.0525516	2.01724	0.0436706	NA
PHF2	1767.39	-0.126431	0.0627687	-2.01423	0.0439856	0.999989
CAMK1D	1494.89	-0.126798	0.0630468	-2.01117	0.0443071	0.999989
NOC3L	3264.09	-0.125207	0.0622604	-2.01101	0.0443239	0.999989
SHISA4	161.997	0.127376	0.0633672	2.01013	0.0444175	NA
CCDC57	351.196	-0.134134	0.0668553	-2.00633	0.0448211	0.999989
RP11-458F8_4_lincRNA	40.9591	-0.0984589	0.0490756	-2.00627	0.0448275	NA
CH507-9B2_3	161.138	0.132395	0.0660313	2.00503	0.0449599	NA
SSU72	6461.94	0.099058	0.0494146	2.00463	0.0450027	0.999989
SSNA1	2504.25	0.113461	0.0566138	2.00413	0.0450565	0.999989
CIB1	2239.57	0.11348	0.0568591	1.99581	0.0459541	0.999989
ZNF37A	1763.14	-0.126767	0.0635941	-1.99338	0.0462201	0.999989
RPS20	25220.9	0.100669	0.0505383	1.99194	0.0463781	0.999989
SPTBN1	11072.8	-0.123456	0.0620153	-1.99073	0.0465106	0.999989
GOLGA8B	75.4581	-0.104411	0.0524512	-1.99063	0.046522	NA
LTBP3	5574.47	-0.122332	0.0615306	-1.98814	0.046796	0.999989
SETD2	3839.85	-0.123496	0.0621289	-1.98773	0.0468411	0.999989
ADGRA1	125.567	0.101455	0.0510417	1.98769	0.0468463	NA
RP11-104N10_2	39.4027	-0.0901922	0.045378	-1.98758	0.0468586	NA
DEPDC7	303.21	-0.136052	0.0685583	-1.98447	0.0472037	0.999989
GRIPAP1	727.343	-0.13005	0.0655454	-1.98412	0.0472425	0.999989
PTPRS	6906.71	-0.128964	0.06502	-1.98345	0.0473175	0.999989
RRBP1	1974.45	-0.107724	0.0543831	-1.98083	0.0476105	0.999989
ATN1	7788.21	-0.124993	0.063181	-1.97834	0.0478909	0.999989
LSM5	2818.1	0.106048	0.0536328	1.9773	0.0480072	0.999989
CRABP1	4.57169	0.0345128	0.0174558	1.97716	0.0480241	NA
SLC35B2	5847.12	0.113502	0.0574171	1.9768	0.0480642	0.999989
PLCG1	8277.42	-0.11931	0.0604241	-1.97455	0.048319	0.999989
IWS1	2094.2	-0.108961	0.0552303	-1.97286	0.0485119	0.999989
FAT1	13539.7	0.130418	0.0661258	1.97227	0.0485787	0.999989
PHF21B	254.05	-0.134678	0.0682953	-1.97199	0.0486105	NA
EXT1	1844.48	0.123471	0.0626151	1.97191	0.0486202	0.999989
ANAPC13	3062.88	0.107867	0.0547053	1.97178	0.0486351	0.999989
SLK	5038.79	-0.120001	0.0608646	-1.97161	0.0486539	0.999989
USP36	2753.92	-0.126246	0.064139	-1.96832	0.049031	0.999989
CAPRIN2	828.078	-0.132802	0.0674773	-1.9681	0.0490568	0.999989
RANP1	289.071	0.13492	0.0685972	1.96684	0.049202	0.999989
ZNF121	1575.12	-0.134547	0.0684304	-1.96619	0.0492771	0.999989
PRKDC	35242.5	0.120961	0.06154	1.96556	0.0493493	0.999989
DNAH1	53.3268	-0.0997245	0.0507604	-1.96461	0.0494591	NA
NMB	376.614	0.134353	0.0684022	1.96416	0.0495118	0.999989
RNF19B	661.219	0.130705	0.066602	1.96248	0.049706	0.999989
CEP164	1543.74	-0.128436	0.0654644	-1.96193	0.0497709	0.999989

## Sheet: Sox2_K247R
Genes differentially regulated in hNSC over-expressing wt Sox2_K247R
gene_id	baseMean	log2FoldChange	lfcSE	stat	pvalue	padj
SMOC1	1391.85	0.181427	0.0480209	3.77808	0.000158041	0.999993
EFCC1	66.06	0.0939939	0.0326252	2.88103	0.00396382	0.999993
ADGRA1	137.843	0.0914039	0.03175	2.87886	0.00399115	0.999993
MIAT_lincRNA	514.378	0.118064	0.0416556	2.83428	0.00459284	0.999993
NPTX2	1041.84	0.109128	0.0399317	2.73286	0.00627869	0.999993
GNG2	3719.21	0.1287	0.0484566	2.65599	0.00790766	0.999993
RP11-386G11_10	338.902	-0.123965	0.0480429	-2.58031	0.00987119	0.999993
ADGRV1	1165.86	0.120433	0.0473542	2.54323	0.0109833	0.999993
CRABP1	5.60576	0.0277004	0.0109311	2.53409	0.011274	0.999993
RN7SK_misc_RNA	167.751	-0.0945067	0.0396707	-2.38228	0.0172057	0.999993
FAM181A-AS1	78.9644	0.0815125	0.0348022	2.34217	0.0191721	0.999993
RAB3GAP2	3708.9	-0.109115	0.0469574	-2.3237	0.0201416	0.999993
GABBR2	185.345	0.0636092	0.0288048	2.20829	0.0272243	0.999993
RP11-124N14_3	183.703	-0.0877795	0.0400821	-2.18999	0.0285246	0.999993
RP11-161H23_5	63.6659	-0.069547	0.0318355	-2.18457	0.0289203	0.999993
MMP17	256.16	0.0990595	0.0464485	2.13267	0.0329517	0.999993
PTPRH	7.2366	-0.0257871	0.0120953	-2.132	0.0330065	0.999993
NUPR1	145.937	-0.0865606	0.0406258	-2.13068	0.0331154	0.999993
RGS14	312.228	-0.0989981	0.0464792	-2.12994	0.0331763	0.999993
KIAA1257	89.9517	0.0796988	0.0376597	2.11629	0.0343202	0.999993
ABAT	2071.31	0.097896	0.0474382	2.06365	0.0390506	0.999993
LINC00327_lincRNA	40.0959	0.0555648	0.0272164	2.0416	0.0411915	0.999993
STAG3L4	184.249	0.0897689	0.0440242	2.03908	0.0414419	0.999993
HAPLN3	329.021	0.0927899	0.0455561	2.03683	0.0416674	0.999993
RP11-401P9_4_lincRNA	12.9319	0.0312189	0.0153526	2.03346	0.0420062	0.999993
SNORA49_snoRNA	2.16346	-0.0138873	0.00683053	-2.03312	0.0420404	0.999993
F2RL1	257.112	0.091923	0.0453877	2.02528	0.0428382	0.999993
DLL4	14.929	0.0343233	0.0169635	2.02336	0.043036	0.999993
RP11-889L3_1	61.0517	-0.0646585	0.0323811	-1.9968	0.0458473	0.999993
IL27RA	363.586	-0.0920304	0.0462282	-1.99078	0.0465048	0.999993
RP11-290D2_6	255.874	-0.0853571	0.0428912	-1.99008	0.0465816	0.999993
SCG3	34.5008	0.0513274	0.0258004	1.9894	0.0466566	0.999993
GALNT16	577.556	0.0966534	0.0488784	1.97742	0.0479937	0.999993
AC083873_4	210.131	-0.0894146	0.045417	-1.96875	0.0489823	0.999993

## Sheet: Sox2_K247R-SUMO2
Genes differentially regulated in hNSC over-expressing wt Sox2_K247R-SUMO2
gene_id	baseMean	log2FoldChange	lfcSE	stat	pvalue	padj
MKI67	9706.01	-0.425581	0.0571984	-7.44043	1.00356e-13	1.48165e-09
ANKRD11	5307.14	-0.297584	0.0520762	-5.71439	1.10099e-08	8.1275e-05
ABCA2	2887.64	-0.30623	0.0542641	-5.64333	1.66793e-08	8.20844e-05
TCOF1	5011.37	-0.318634	0.0606578	-5.25298	1.49661e-07	0.000520774
SCD5	2805.08	0.356593	0.0682779	5.22267	1.76366e-07	0.000520774
DHRS2	37.1093	0.24906	0.0481537	5.17219	2.31364e-07	0.000569309
LTBP3	5332.32	-0.2638	0.053573	-4.92412	8.47397e-07	0.00178728
SEMA6D	741.836	-0.324312	0.066352	-4.88775	1.01996e-06	0.00188234
EIF5B	6673.73	-0.251551	0.0531628	-4.73171	2.22631e-06	0.0035925
C6orf15	702.17	0.322111	0.0683359	4.71364	2.43329e-06	0.0035925
ITPR3	451.278	0.317601	0.0697948	4.55049	5.35207e-06	0.00718346
COL4A6	1569.07	-0.269815	0.0610478	-4.41972	9.88275e-06	0.0121591
LRRC4B	2176.48	-0.27636	0.0635325	-4.3499	1.36201e-05	0.0154683
NOTCH3	1754.9	-0.249511	0.0576191	-4.33035	1.48873e-05	0.0156997
TNFRSF8	274.32	0.303211	0.0705311	4.29896	1.716e-05	0.01689
GNG2	3799.61	0.245222	0.0578772	4.23694	2.26586e-05	0.0209082
RRBP1	2027.56	-0.289947	0.0687143	-4.2196	2.44737e-05	0.0210156
SNED1	1637.09	-0.260392	0.0618617	-4.20925	2.56218e-05	0.0210156
VGF	1139.52	0.291408	0.0696722	4.18255	2.88252e-05	0.0223987
STC1	1313.29	-0.251693	0.0626856	-4.01517	5.94019e-05	0.0413244
PTN	6007.86	-0.253611	0.0632899	-4.00713	6.14607e-05	0.0413244
GALNT6	314.76	0.282606	0.0705338	4.00668	6.15779e-05	0.0413244
ASIC1	1536.92	-0.232953	0.0587571	-3.96467	7.3498e-05	0.0461295
MRC2	6662.14	-0.201723	0.0511212	-3.94597	7.94765e-05	0.0461295
BOD1L1	1699.59	-0.252417	0.0639728	-3.9457	7.95682e-05	0.0461295
SEMA3B	96.6228	-0.251643	0.063857	-3.94072	8.12359e-05	0.0461295
APLP1	2458.9	-0.25248	0.0643641	-3.92268	8.75685e-05	0.0478837
ZNF608	913.996	-0.253896	0.0652815	-3.88925	0.000100553	0.0494839
AHNAK	5748.63	0.222817	0.0573233	3.88702	0.000101483	0.0494839
SLTM	2881.99	-0.229017	0.0590958	-3.87536	0.000106468	0.0494839
PKD1	1740.07	-0.253265	0.0653771	-3.87391	0.000107101	0.0494839
DOT1L	3105.15	-0.220337	0.0568823	-3.87357	0.000107253	0.0494839
CLIP2	2976.74	-0.222452	0.0575476	-3.86554	0.000110845	0.0495915
FAM196A	955.743	-0.263586	0.0685943	-3.84267	0.000121702	0.0528473
NCOR2	6463.22	-0.233429	0.0618599	-3.77351	0.000160969	0.0679013
TNK2	2180.37	-0.24114	0.0643149	-3.74936	0.000177288	0.0727077
UBASH3B	10423.2	0.215628	0.0579302	3.7222	0.000197498	0.0788071
LFNG	2440.31	-0.233632	0.0639378	-3.65406	0.00025813	0.0993319
PLPP2	128.4	0.24632	0.0674878	3.64985	0.000262391	0.0993319
NSG1	133.89	0.241005	0.066884	3.60332	0.000314175	0.115962
SMARCC2	3762.11	-0.20671	0.0576516	-3.58551	0.000336423	0.121145
MAP4	15535.7	-0.165838	0.0466651	-3.55378	0.000379739	0.133487
METTL7B	1924.97	-0.214099	0.0604901	-3.5394	0.00040103	0.137693
NUMA1	6219.63	-0.202772	0.0576985	-3.51434	0.000440841	0.147922
PLA2G16	91.0502	0.218514	0.0627729	3.48103	0.000499486	0.16219
ACIN1	7311.23	-0.185981	0.0534749	-3.47791	0.000505334	0.16219
CENPF	15447.1	-0.221623	0.0640073	-3.46246	0.000535266	0.165895
GOLGB1	868.544	-0.231428	0.0669231	-3.45812	0.000543956	0.165895
PTPRZ1	28671.8	-0.187911	0.0544752	-3.44948	0.000561658	0.165895
CLSTN1	8383.43	-0.184288	0.0534903	-3.44526	0.000570512	0.165895
UBE2O	3569.23	-0.186793	0.0542464	-3.44341	0.000574436	0.165895
ITGA7	8051.12	-0.202372	0.0588496	-3.4388	0.000584295	0.165895
CDK6	24640.6	0.166471	0.0487623	3.41392	0.000640349	0.17838
GPR158	4258.61	-0.185979	0.0547588	-3.39633	0.000682966	0.181982
GRAMD1A	2911.39	-0.18411	0.0542177	-3.39574	0.000684424	0.181982
LAMA5	11975.5	-0.203011	0.0598251	-3.39342	0.00069026	0.181982
MDN1	6454.56	0.186065	0.0549745	3.38457	0.000712903	0.184654
DPYSL5	9529.02	-0.191153	0.056663	-3.37351	0.000742171	0.188921
HTR1D	121.508	0.224155	0.0669719	3.347	0.000816922	0.200364
DYNC1H1	31399.5	0.19892	0.059465	3.34515	0.000822371	0.200364
CAMK2N1	316.592	0.233099	0.0697475	3.34204	0.000831648	0.200364
PTPRS	6822.96	-0.192092	0.0576159	-3.33402	0.000856005	0.200364
LSAMP	2250.88	-0.194884	0.0585867	-3.32643	0.000879676	0.200364
INCENP	4211.2	-0.165606	0.0497896	-3.32611	0.000880684	0.200364
PTGS1	606.816	0.234325	0.0704598	3.32565	0.000882125	0.200364
ADGRB2	1229.35	-0.222913	0.0679299	-3.28152	0.00103251	0.225616
POSTN	24.2929	-0.131072	0.0399624	-3.27989	0.00103848	0.225616
SMARCA4	13268.1	-0.18532	0.0565049	-3.27971	0.00103914	0.225616
F2RL1	271.606	0.230769	0.0704697	3.27472	0.00105766	0.226308
VSTM4	435.393	-0.228848	0.0702269	-3.25869	0.00111927	0.233278
LONP1	7595.63	-0.157328	0.0482891	-3.25804	0.00112183	0.233278
PCBD1	1727.14	0.196933	0.0605203	3.25399	0.00113795	0.233342
ZNF609	4191.85	-0.186731	0.0574576	-3.24989	0.00115449	0.233491
ARHGAP39	756.62	-0.214181	0.0661084	-3.23985	0.00119594	0.238607
XYLT2	804.747	-0.202945	0.0629799	-3.22237	0.00127135	0.247491
TAF15	12951.1	-0.170039	0.0527782	-3.22177	0.001274	0.247491
PRKDC	35816.1	0.16847	0.0528875	3.18544	0.00144533	0.271266
LPP	1467.32	0.20885	0.0655696	3.18517	0.0014467	0.271266
TTYH1	10700	-0.20707	0.0650303	-3.18421	0.0014515	0.271266
SPG7	2321.53	-0.172644	0.0543201	-3.17828	0.00148153	0.273416
DAGLA	1170.57	-0.201646	0.0635293	-3.17406	0.00150321	0.273993
SMC1A	13013.2	-0.161586	0.0509822	-3.16945	0.00152728	0.274985
B4GALNT4	1432.05	-0.19851	0.0628368	-3.15914	0.00158233	0.281464
KIAA1211	1621.44	-0.201179	0.064296	-3.12895	0.00175434	0.307508
HAP1	39.3845	0.154902	0.0495484	3.12627	0.0017704	0.307508
LRP5	3404.6	-0.197027	0.0632636	-3.11438	0.00184333	0.313615
ISG15	184.609	0.216933	0.0697327	3.11093	0.00186499	0.313615
KNOP1	2919.37	-0.173808	0.0559324	-3.10747	0.00188696	0.313615
GSN	15713.4	0.20497	0.0659724	3.10691	0.00189053	0.313615
UNC5B	2836.56	-0.193028	0.0623419	-3.09628	0.00195967	0.321474
ZC3H13	5011.66	-0.165833	0.0537013	-3.08807	0.00201464	0.326858
SACS	24225.9	0.180115	0.0587089	3.06793	0.00215549	0.345323
KIF21A	4857.4	-0.200094	0.0652791	-3.0652	0.00217522	0.345323
CEP250	1531.74	-0.195663	0.0640176	-3.05639	0.00224017	0.348425
GLIS2	959.208	-0.204825	0.0670204	-3.05615	0.00224196	0.348425
CXXC5	4358.98	-0.184766	0.0605582	-3.05106	0.00228037	0.349505
LGALS3	1737.74	0.200008	0.0656255	3.04772	0.00230582	0.349505
COL27A1	1007.07	-0.204805	0.0672397	-3.04589	0.00231993	0.349505
GTF3C6	3706.06	0.163613	0.0539738	3.03134	0.00243468	0.363087
APCDD1L	9.05742	0.0765017	0.0252975	3.02408	0.00249389	NA
TPR	7235.06	-0.192127	0.0635365	-3.02388	0.00249557	0.365942
MMADHC	4990	0.159231	0.0526744	3.02293	0.00250339	0.365942
SYNGAP1	1051.65	-0.200679	0.0665277	-3.01647	0.00255735	0.367257
CABIN1	3887.36	-0.156672	0.0519485	-3.0159	0.00256214	0.367257
PLCG1	8231.64	-0.157564	0.0524688	-3.00301	0.00267324	0.378709
IFI44L	33.9998	-0.140228	0.0467557	-2.99918	0.00270711	0.378709
MAPK10	951.538	-0.189364	0.0631669	-2.99784	0.00271899	0.378709
NTN1	4877.96	-0.175744	0.0588997	-2.98378	0.00284707	0.392842
CDCP1	85.2148	0.150061	0.0503616	2.97967	0.00288559	0.39352
NPIPB5	372.608	-0.209701	0.0704631	-2.97605	0.00291992	0.39352
SCG2	2376.49	0.200982	0.0675684	2.97449	0.00293476	0.39352
SPTBN2	4466.44	-0.18122	0.0609757	-2.97201	0.00295859	0.39352
DNAJC12	242.52	-0.208259	0.0702098	-2.96623	0.00301474	0.394644
SEMA7A	1547.28	-0.201742	0.0680263	-2.96564	0.00302051	0.394644
UBR4	5860.97	0.188204	0.0636834	2.95531	0.0031236	0.404533
MINK1	1443.89	-0.178172	0.0604979	-2.94509	0.00322856	0.41449
B3GNT5	3005.3	0.169409	0.0576982	2.93612	0.00332348	0.421969
NPTX2	1168.33	0.165995	0.0565721	2.93421	0.00334397	0.421969
SEMA3A	6124.24	-0.155388	0.0530757	-2.92767	0.00341511	0.427294
MLC1	23708.9	-0.16747	0.0573121	-2.92207	0.00347712	0.429973
ZMYND8	2169.16	-0.178147	0.0609988	-2.92049	0.00349477	0.429973
SRRT	9332.46	-0.142495	0.0488563	-2.91662	0.00353843	0.431352
NT5DC1	665.763	0.194573	0.0667901	2.91319	0.00357751	0.431352
RN7SK_misc_RNA	161.368	-0.196923	0.0676294	-2.91179	0.00359363	0.431352
RSPRY1	2428.17	0.163367	0.0562186	2.90593	0.00366161	0.435968
LYN	980.486	0.179089	0.0617218	2.90155	0.00371326	0.438581
FANCA	1518.34	-0.176487	0.061191	-2.8842	0.00392407	0.45648
CAV2	1970.48	0.170331	0.05908	2.88307	0.00393826	0.45648
BCHE	2219.81	-0.158699	0.0550808	-2.88121	0.00396153	0.45648
SNORD3A_snoRNA	21.8815	-0.116504	0.0405035	-2.87638	0.0040226	0.45648
FAM20C	919.604	-0.179737	0.0625027	-2.87566	0.00403181	0.45648
CPT1A	393.544	-0.201619	0.0701473	-2.87422	0.00405032	0.45648
RBM18	1931.15	0.1591	0.0556636	2.85824	0.00425993	0.476467
KRT18	2458.25	0.19304	0.067701	2.85136	0.00435323	0.483241
GOLIM4	4491.62	-0.153862	0.0541384	-2.842	0.00448314	0.493948
MAP3K14	223.227	-0.1978	0.0699737	-2.82677	0.00470199	0.509859
ZC3H18	3307.75	-0.152437	0.0540006	-2.82287	0.00475954	0.509859
CEP295	754.651	-0.193777	0.0686736	-2.82172	0.00477676	0.509859
TRIM9	7992.81	-0.132809	0.0471118	-2.81902	0.0048171	0.509859
ID1	2099.82	-0.178274	0.0633666	-2.81338	0.00490239	0.509859
ARC	2705.69	-0.16705	0.0594025	-2.81218	0.00492077	0.509859
GOLGA8A	213.581	-0.187766	0.0667787	-2.81177	0.00492702	0.509859
MYO9B	3441.55	-0.161698	0.0576152	-2.80652	0.00500798	0.509859
RIMS4	3373.62	-0.179951	0.0641748	-2.80408	0.00504605	0.509859
CEP290	735.172	-0.19601	0.0699746	-2.80116	0.0050919	0.509859
PIGW	3287.38	0.150728	0.0538189	2.80066	0.00509983	0.509859
PNN	6674.92	-0.156613	0.0559274	-2.8003	0.00510558	0.509859
DFNB31	573.68	-0.190622	0.0681379	-2.79759	0.00514855	0.509859
ANKRD13B	1635.04	-0.173217	0.0619396	-2.79654	0.00516528	0.509859
KLF6	2481.49	0.165978	0.0593839	2.795	0.00518996	0.509859
FXYD6	6444.71	-0.160558	0.0574823	-2.79318	0.00521922	0.509859
CCDC109B	1043.76	0.168043	0.0602311	2.78997	0.00527127	0.509859
NSRP1	1693.75	-0.163725	0.0587285	-2.78783	0.00530618	0.509859
GPC2	347.638	-0.196227	0.0705221	-2.78249	0.0053944	0.509859
TPPP3	433.017	-0.189641	0.0681551	-2.78248	0.00539444	0.509859
INA	287.066	0.195665	0.0703391	2.78174	0.00540687	0.509859
CAND2	457.477	-0.190635	0.0686242	-2.77796	0.0054702	0.509859
ABCF1	5823.62	-0.135713	0.0488595	-2.77763	0.00547577	0.509859
NASP	13120.7	-0.145133	0.0522588	-2.7772	0.0054829	0.509859
AGAP3	3238	-0.156278	0.0562812	-2.77673	0.00549089	0.509859
SLC27A3	4357.12	-0.169696	0.0611633	-2.77447	0.00552915	0.510202
CASKIN1	171.934	-0.177228	0.0640128	-2.76864	0.00562907	0.511641
IER5L	1561.11	-0.186276	0.0673504	-2.76577	0.00567885	0.511641
CADM3	1935.15	-0.175602	0.0635105	-2.76493	0.00569356	0.511641
ISLR2	188.395	-0.1837	0.0664588	-2.76411	0.00570779	0.511641
TFAP2C	399.107	0.1945	0.0703811	2.76353	0.00571801	0.511641
FBN2	10136.7	0.139057	0.0503802	2.76015	0.00577754	0.512054
ATF6B	2232.72	-0.158625	0.05749	-2.75918	0.00579469	0.512054
EHMT1	3277.9	-0.154386	0.0559926	-2.75726	0.00582873	0.512054
KMT2B	2046.07	-0.151542	0.0550025	-2.75519	0.00586578	0.512054
SAFB	6155.74	-0.143419	0.0520861	-2.75351	0.00589604	0.512054
KRI1	2215.37	-0.156595	0.0570249	-2.74609	0.00603111	0.520143
JUP	138.568	0.183478	0.066893	2.74286	0.00609065	0.520143
ISLR	128.823	-0.159057	0.0579942	-2.74263	0.00609488	0.520143
PNPLA2	1258.68	-0.169278	0.061796	-2.73931	0.0061569	0.522416
GLB1L2	2226.4	-0.168226	0.0616648	-2.72807	0.00637052	0.537453
GIGYF1	1150.21	-0.190675	0.070121	-2.71923	0.00654346	0.548907
SV2A	4590.9	-0.138364	0.0509611	-2.7151	0.00662559	0.552657
SDHD	4713.88	0.143801	0.0530133	2.71254	0.00667693	0.55381
AHDC1	1402.39	-0.167396	0.0617887	-2.70917	0.00674524	0.55635
PLXNA1	6769.98	-0.138997	0.0513965	-2.70441	0.00684264	0.558706
SFSWAP	1256.61	-0.157035	0.0580845	-2.70356	0.0068602	0.558706
CAV1	18380.9	0.140668	0.0520559	2.70224	0.00688733	0.558706
AKNA	1420.09	-0.182717	0.0676928	-2.69921	0.00695035	0.560737
SYMPK	4705.91	-0.148459	0.0551372	-2.69253	0.00709125	0.568996
COL4A1	22387.5	-0.162523	0.0604915	-2.68671	0.00721594	0.573579
STRA6	104.979	-0.162503	0.0604946	-2.68624	0.00722607	0.573579
SLC27A1	852.235	-0.178564	0.0666032	-2.68101	0.00734007	0.573752
AP3S1	2011.2	0.146578	0.0547123	2.67907	0.00738272	0.573752
SUN2	2049.07	-0.157838	0.0589214	-2.67878	0.00738904	0.573752
S1PR3	168.45	0.156984	0.0586623	2.67606	0.00744927	0.573752
RPAP1	3340.19	-0.141317	0.0528341	-2.67473	0.00747904	0.573752
ZC3H12C	2508.25	0.150852	0.0564284	2.67333	0.0075102	0.573752
RUSC2	484.266	-0.183142	0.0685183	-2.67289	0.00752002	0.573752
CLASRP	684.558	-0.183226	0.0685714	-2.67204	0.00753914	0.573752
FBN1	368.668	0.187939	0.070515	2.66523	0.00769348	0.582495
DDIT4	11510	-0.174645	0.0658211	-2.65333	0.00797016	0.59327
NLGN3	557.054	-0.185036	0.0697689	-2.65213	0.00799866	0.59327
MPHOSPH8	1614.32	-0.173709	0.065509	-2.65168	0.00800925	0.59327
PTOV1	5559.49	-0.13861	0.0522909	-2.65074	0.00803159	0.59327
NRCAM	9701.99	-0.132866	0.0501652	-2.64857	0.00808324	0.59327
THBS2	1223.52	-0.165885	0.0626422	-2.64814	0.00809359	0.59327
DCTN1	5819.73	-0.140742	0.0532004	-2.6455	0.00815704	0.59327
RSRP1	403.17	-0.186435	0.0704916	-2.64478	0.00817446	0.59327
ABCA3	4899.81	-0.149762	0.0566459	-2.64383	0.00819744	0.59327
AP3D1	6538.37	-0.137893	0.0522384	-2.63968	0.00829838	0.597226
DSTN	12727.2	0.136936	0.0519241	2.63724	0.00835834	0.597226
MAP7D1	4622.85	-0.160072	0.0607109	-2.63663	0.00837346	0.597226
FAM193A	1300.46	-0.158164	0.0601675	-2.62873	0.00857034	0.608329
SGSM2	1468.58	-0.172832	0.0659119	-2.62217	0.00873721	0.617207
AKAP9	1162.97	-0.180798	0.0690646	-2.61782	0.00884945	0.620582
DAB2IP	2811.89	-0.153314	0.058622	-2.61529	0.0089151	0.620582
GLDC	6702.82	-0.131554	0.0503205	-2.61432	0.00894051	0.620582
TNIK	1147.56	-0.173978	0.0666181	-2.61157	0.0090127	0.620582
DENND4B	1882.9	-0.149843	0.0574001	-2.6105	0.00904112	0.620582
FAM101B	1405.48	0.158519	0.0607496	2.60938	0.00907065	0.620582
ADGRL1	738.263	-0.18401	0.0705272	-2.60906	0.00907923	0.620582
EPN2	2481.52	-0.174907	0.0671748	-2.60376	0.00922065	0.624878
ARL8B	4437.52	0.135173	0.0519188	2.60354	0.00922673	0.624878
CSPP1	608.854	-0.175363	0.0674282	-2.60074	0.00930222	0.627114
SOGA1	7081.36	-0.155644	0.0598894	-2.59885	0.00935358	0.62771
CTB-50L17_10	2308.23	-0.15097	0.0581693	-2.59535	0.00944935	0.631268
LAMB1	12850.8	-0.15969	0.061611	-2.59191	0.00954453	0.634754
COL4A2	23849.8	-0.15501	0.0598762	-2.58885	0.00962969	0.637546
ABRACL	1190.86	0.170783	0.066212	2.57934	0.00989906	0.652454
CACNG8	1679.75	-0.167649	0.0652166	-2.57065	0.0101509	0.664146
KIF7	529.635	-0.178558	0.0695722	-2.56651	0.0102727	0.664146
POLRMT	4886.64	-0.145302	0.0566373	-2.56548	0.0103034	0.664146
HNMT	1459.56	-0.154851	0.0603867	-2.56432	0.0103377	0.664146
RPPH1	17.4436	-0.0956285	0.0373106	-2.56304	0.010376	0.664146
PROSER3	323.149	-0.179774	0.0701556	-2.5625	0.0103921	0.664146
PPP1R26	1030.96	-0.170404	0.0665107	-2.56206	0.0104053	0.664146
SRRM1	7477.73	-0.135629	0.0529587	-2.56103	0.0104363	0.664146
ATP1B2	479.719	-0.179255	0.070111	-2.55673	0.0105661	0.668899
SREBF2	11243.1	-0.122382	0.0478886	-2.55556	0.0106016	0.668899
PODXL2	3882.36	-0.146398	0.0573807	-2.55134	0.0107309	0.671526
ADI1	4491.33	0.155529	0.0609621	2.55123	0.0107342	0.671526
FBLN2	591.51	-0.17911	0.0703099	-2.54744	0.0108517	0.67224
NPIPB4	201.392	-0.177445	0.0696604	-2.54729	0.0108562	0.67224
ANKS3	404.546	-0.178643	0.0701862	-2.54527	0.0109193	0.67224
CHAF1A	3148.33	-0.140025	0.0550197	-2.545	0.0109278	0.67224
PLCH1	2333.89	-0.136784	0.0537968	-2.5426	0.0110032	0.67407
EIF4G3	4535.72	-0.140685	0.0553876	-2.54001	0.0110848	0.676266
RBM33	2505.29	-0.138193	0.0544441	-2.53826	0.0111405	0.676651
FAM65A	2293.58	-0.137088	0.0540368	-2.53693	0.0111828	0.676651
CAMK1D	1491.42	-0.151985	0.0599493	-2.53522	0.0112376	0.677194
CEP152	658.905	-0.178388	0.0704823	-2.53096	0.0113751	0.681355
BCOR	2573.94	-0.151132	0.0597305	-2.53022	0.011399	0.681355
FAM21A	1293.32	-0.158356	0.0627384	-2.52406	0.0116007	0.688173
RYBP	1997.62	0.140904	0.0558296	2.52382	0.0116086	0.688173
LAMB2	1832.14	-0.168595	0.0668368	-2.52249	0.0116529	0.688173
SRP9	26351.4	0.114097	0.0452911	2.5192	0.0117622	0.688703
GAK	2087.52	-0.146521	0.0581861	-2.51814	0.0117975	0.688703
CGGBP1	6621.67	0.123546	0.0490668	2.51792	0.0118049	0.688703
ADCY6	1319.46	-0.147504	0.0586352	-2.51562	0.0118822	0.688703
GDPD2	556.501	-0.174881	0.0695287	-2.51524	0.0118951	0.688703
PARVA	2780.49	0.153325	0.0609938	2.51378	0.0119446	0.688869
TP53INP1	2470.55	0.16928	0.0674088	2.51125	0.0120305	0.691123
LENG8	2207.19	-0.162091	0.0646288	-2.50803	0.0121407	0.69475
SALL2	3023.38	-0.1544	0.0616759	-2.5034	0.0123005	0.699141
FTL	40697.5	0.113547	0.0453633	2.50307	0.0123122	0.699141
PAPD7	1689.27	-0.148526	0.0594016	-2.50038	0.0124061	0.699571
CLN8	1471.85	-0.145122	0.0580456	-2.50014	0.0124145	0.699571
PLCB3	1937.98	-0.14639	0.0585895	-2.49858	0.0124693	0.699988
IQCE	819.841	-0.172446	0.069069	-2.49673	0.0125345	0.700981
CDK5RAP2	3542.64	-0.136029	0.0545138	-2.4953	0.012585	0.701149
CENPJ	1144.83	-0.164512	0.0659815	-2.49331	0.0126559	0.70245
ADGRV1	1101.59	0.160069	0.064283	2.49007	0.0127717	0.703594
KDM3A	2213.55	-0.152949	0.0614236	-2.49007	0.0127718	0.703594
ECM1	235.787	0.173204	0.069735	2.48374	0.013001	0.707802
ARL2BP	5600.17	0.136651	0.0550248	2.48345	0.0130117	0.707802
ADGRB1	3256.04	-0.17051	0.0686893	-2.48234	0.0130521	0.707802
RP11-157P1_4	38.0261	-0.118287	0.047664	-2.48168	0.0130766	0.707802
WIZ	3363.13	-0.14401	0.0580367	-2.48137	0.0130879	0.707802
LTBP4	993.21	-0.163793	0.066144	-2.47631	0.0132746	0.715281
PPP1R12C	891.567	-0.154367	0.0624923	-2.47017	0.0135047	0.725031
CWF19L2	580.589	-0.163799	0.0664217	-2.46605	0.0136611	0.730768
GOLGA4	2218.94	-0.161874	0.0657503	-2.46195	0.0138184	0.735386
PURB	6384.89	0.121721	0.0495217	2.45792	0.0139744	0.735386
CDK11B	1621.35	-0.147281	0.0599519	-2.45665	0.0140241	0.735386
CHERP	4853.53	-0.141131	0.057461	-2.45611	0.0140449	0.735386
KIF15	2208.4	-0.153484	0.0624974	-2.45585	0.0140553	0.735386
TNRC18	3013.82	-0.153928	0.0626893	-2.4554	0.0140727	0.735386
ANAPC13	3099.18	0.131026	0.0533752	2.45481	0.0140961	0.735386
SURF6	2745.49	-0.132316	0.0539634	-2.45197	0.0142078	0.736955
NAB2	2800.3	-0.142723	0.0582253	-2.45122	0.0142374	0.736955
GPM6A	13396.9	-0.135763	0.055408	-2.45025	0.0142759	0.736955
HERC2P2	211.37	-0.159429	0.0651068	-2.44873	0.0143362	0.737489
TTYH3	15456.6	-0.13595	0.0556962	-2.44092	0.0146499	0.741956
GMFB	9619.39	0.129538	0.053078	2.44052	0.0146661	0.741956
ANKRD36B	98.0967	-0.152419	0.0625017	-2.43864	0.0147425	0.741956
LOXL1	2009.96	-0.160834	0.0659643	-2.4382	0.0147607	0.741956
VASH1	916.473	-0.16293	0.0668689	-2.43656	0.0148277	0.741956
CYLD	508.286	0.166661	0.0684067	2.43633	0.0148371	0.741956
ATN1	7868.22	-0.130662	0.0536453	-2.43567	0.0148643	0.741956
FNBP4	2445.14	-0.1564	0.0642209	-2.43535	0.0148774	0.741956
DNMT1	9378.75	-0.126103	0.0518006	-2.43439	0.014917	0.741956
PTP4A1	13850.9	0.133594	0.0548824	2.43418	0.0149256	0.741956
TXN	6351.07	0.115275	0.0474205	2.43092	0.0150606	0.746156
MED25	1706.2	-0.141734	0.0583775	-2.42788	0.0151874	0.74875
F11R	102.584	0.145876	0.0600999	2.42724	0.0152144	0.74875
DBN1	13064.3	-0.139652	0.0575691	-2.42581	0.0152743	0.749202
SF3B2	14228.3	-0.108352	0.0446921	-2.4244	0.0153337	0.749623
GATAD2A	8307.08	-0.118129	0.0488322	-2.41909	0.0155594	0.756192
HNRNPA2B1	83002.6	-0.11052	0.0457112	-2.41779	0.0156151	0.756192
RAI1	1983.26	-0.148896	0.0615873	-2.41764	0.0156217	0.756192
ZEB1	7063.97	-0.145937	0.060451	-2.41414	0.0157725	0.758304
RAB6B	659.966	-0.166984	0.06917	-2.41412	0.0157734	0.758304
FAM200B	1556.46	0.152644	0.0632576	2.41306	0.0158194	0.758304
SMARCA1	1531.32	-0.142498	0.0590847	-2.41176	0.0158758	0.758545
ANO8	639.275	-0.159821	0.0663913	-2.40727	0.0160725	0.764138
RAB21	3163.94	0.125858	0.0522943	2.40672	0.0160964	0.764138
PRRC2A	20528.8	-0.11316	0.0470736	-2.40389	0.0162216	0.767613
C6orf226	117.424	0.160781	0.0669885	2.40013	0.0163891	0.771356
NOVA1	1450.48	-0.145455	0.0606755	-2.39726	0.0165181	0.771356
SCRIB	8832.27	-0.144366	0.0602261	-2.39707	0.016527	0.771356
KIF18B	2576.74	-0.128131	0.0534626	-2.39665	0.0165457	0.771356
ANK2	7473.01	-0.117785	0.0491676	-2.39559	0.0165936	0.771356
AP3B2	251.502	0.168323	0.0702962	2.39448	0.0166438	0.771356
LARP1	18768	-0.1211	0.0505851	-2.39399	0.0166664	0.771356
PPP1R9B	3384.82	-0.129927	0.0543483	-2.39064	0.0168189	0.774292
RBM25	6564.37	-0.126868	0.0530939	-2.3895	0.0168715	0.774292
F3	920.739	-0.162611	0.068094	-2.38805	0.0169383	0.774292
HEBP2	560.278	0.158101	0.0662062	2.38802	0.0169396	0.774292
KDM5C	5457.89	-0.127852	0.0535687	-2.3867	0.0170003	0.774667
DYNLT3	1190.82	0.15661	0.0657028	2.3836	0.017144	0.778813
DDX10	3120.97	-0.126764	0.0532427	-2.38086	0.0172721	0.782225
AEBP1	2258.33	-0.133044	0.0559524	-2.3778	0.0174162	0.782288
TFRC	9813.75	-0.143376	0.0603292	-2.37656	0.017475	0.782288
RP11-22B23_1	81.3255	-0.149357	0.0628801	-2.37526	0.0175365	0.782288
SKI	4928.14	-0.127318	0.0536188	-2.3745	0.0175727	0.782288
HUNK	961.134	0.165091	0.0695461	2.37383	0.0176047	0.782288
ARHGAP33	253.432	-0.16706	0.0704014	-2.37296	0.017646	0.782288
MYBBP1A	10902.5	-0.123011	0.0518613	-2.37192	0.0176961	0.782288
SLX4	813.392	-0.152748	0.0643992	-2.37189	0.0176974	0.782288
NFATC4	593.937	-0.163083	0.0687914	-2.37069	0.0177548	0.782483
CNTRL	475.039	-0.166125	0.0701269	-2.36891	0.0178404	0.783367
BTBD11	40.1272	0.117372	0.0495644	2.36807	0.017881	0.783367
EPHA2	6275.28	-0.128924	0.0544745	-2.36668	0.0179485	0.783887
TNKS1BP1	4944.48	-0.123059	0.0520488	-2.36431	0.0180639	0.783887
NEURL4	1378.49	-0.142326	0.0602436	-2.36251	0.0181517	0.783887
MGAT4A	803.533	0.151405	0.0640889	2.36242	0.0181563	0.783887
ZDHHC8	1510.15	-0.150105	0.0635398	-2.36237	0.0181583	0.783887
SYNPO	3110.6	-0.150647	0.0638396	-2.35977	0.0182865	0.787119
MAP7D3	1490.9	-0.139131	0.0590305	-2.35694	0.0184262	0.789945
PTBP3	6471.47	0.137399	0.0583289	2.35559	0.0184933	0.789945
PPIG	4659.42	-0.132116	0.056101	-2.35496	0.0185246	0.789945
TMEM94	2950.39	-0.139635	0.0593389	-2.35318	0.0186136	0.789945
SNAPC4	1400.24	-0.152536	0.0648243	-2.35306	0.0186197	0.789945
ZNF423	1078.21	-0.149923	0.0637577	-2.35145	0.0187003	0.790309
CLCN6	815.603	-0.154164	0.0656018	-2.35	0.0187734	0.790309
ZNF574	1276.88	-0.142421	0.0606673	-2.34757	0.0188963	0.790309
RBM19	2249.18	-0.126396	0.0538691	-2.34635	0.0189583	0.790309
SLC35D1	1778.14	0.135317	0.057713	2.34465	0.0190447	0.790309
NFIC	7807.2	-0.111994	0.0477897	-2.34348	0.0191046	0.790309
FAM126A	3380.06	0.125706	0.0536572	2.34275	0.019142	0.790309
TSPYL2	341.131	-0.163351	0.0698	-2.34028	0.0192695	0.790309
RREB1	1259.86	-0.14554	0.0621945	-2.34008	0.0192797	0.790309
PLEKHG5	1047.4	-0.140335	0.0599893	-2.33933	0.0193182	0.790309
SDC3	10673.1	-0.157111	0.0672085	-2.33766	0.0194049	0.790309
MAPK8IP3	558.038	-0.164308	0.0703324	-2.33616	0.0194827	0.790309
LPCAT4	798.8	-0.158404	0.0678283	-2.33537	0.0195244	0.790309
CENPE	2343.34	-0.155459	0.0665749	-2.3351	0.0195383	0.790309
CNOT3	3003.28	-0.13052	0.0559053	-2.33466	0.0195614	0.790309
SBK1	515.8	-0.161887	0.069381	-2.3333	0.0196325	0.790309
PKD1P5	132.656	-0.152404	0.0653266	-2.33296	0.0196504	0.790309
BET1	1217.99	0.137606	0.0589877	2.3328	0.0196587	0.790309
PRKCSH	11991.6	-0.131255	0.0562758	-2.33234	0.0196826	0.790309
PRRC2B	13051.3	-0.127965	0.0548729	-2.33204	0.0196988	0.790309
APP	23676.4	-0.116836	0.0501365	-2.33036	0.0197873	0.791297
DIP2C	1771.6	-0.130235	0.0559249	-2.32875	0.0198726	0.791297
COL6A1	14961.2	-0.138285	0.0593943	-2.32826	0.0198983	0.791297
NOL4L	1738.59	-0.150172	0.0645202	-2.32752	0.0199379	0.791297
FAT1	13607.5	0.149157	0.0641119	2.3265	0.0199917	0.791307
RASEF	56.333	0.133939	0.0576234	2.32438	0.0201051	0.793666
LPCAT1	12346.3	-0.109478	0.0471794	-2.32047	0.0203156	0.799839
LINC00511_lincRNA	750.367	0.1635	0.0705209	2.31847	0.020424	0.801968
ZMIZ1	6391.16	-0.12461	0.0538478	-2.31411	0.0206616	0.809147
PKD1P6	144.026	-0.143198	0.061931	-2.31222	0.0207655	0.809887
GOLGA2	1246.89	-0.145813	0.0631152	-2.31026	0.0208737	0.809887
ANKS1A	1355.89	-0.133557	0.0578169	-2.31001	0.0208879	0.809887
EHD4	1759.43	0.159561	0.0690804	2.30979	0.0208999	0.809887
BRD4	4436.38	-0.115286	0.049964	-2.30738	0.0210336	0.812933
RBP1	6283.71	-0.15214	0.0659667	-2.30631	0.0210932	0.813106
SMIM15	4720.13	0.123832	0.0537287	2.30476	0.0211798	0.814318
NCL	72934.2	-0.113178	0.0491729	-2.30164	0.0213554	0.818938
MLLT1	4454.65	-0.140606	0.0611422	-2.29966	0.0214675	0.821105
CKB	49524.2	-0.151795	0.066079	-2.29717	0.021609	0.821865
PPP2R3A	765.884	0.147771	0.0644109	2.2942	0.021779	0.821865
NDUFA8	2548.75	0.139457	0.0607892	2.29411	0.0217844	0.821865
MSRB3	184.707	0.145149	0.0632931	2.29329	0.0218312	0.821865
ZC3HAV1	4921.53	0.110351	0.0481262	2.29295	0.021851	0.821865
ZNF512B	1582.97	-0.153552	0.0669685	-2.2929	0.0218536	0.821865
ESF1	2582.86	-0.12406	0.0541155	-2.2925	0.021877	0.821865
BROX	2560.63	0.123382	0.0538886	2.28957	0.0220461	0.826112
JPH1	1169.93	-0.146328	0.0639694	-2.28747	0.0221686	0.828599
MRPS18C	1025.98	0.145737	0.0638409	2.28281	0.0224414	0.83668
MPC1	1176.61	0.136324	0.0597638	2.28105	0.0225457	0.838449
RPL22L1	8613.66	0.108608	0.0476677	2.27844	0.0227006	0.839716
AARS2	2083.04	-0.129109	0.0566918	-2.27738	0.0227635	0.839716
PRRC2C	11406.2	-0.138299	0.0607561	-2.2763	0.0228282	0.839716
CCDC188	36.2388	-0.112425	0.049398	-2.2759	0.022852	0.839716
SAFB2	2478.95	-0.135094	0.0593956	-2.27447	0.0229378	0.839716
DDX3Y	3753.27	-0.120656	0.0530752	-2.2733	0.023008	0.839716
VPS26A	3900.92	0.121583	0.0534982	2.27266	0.0230468	0.839716
RAB11FIP3	1778.73	-0.136888	0.0602339	-2.27261	0.0230496	0.839716
VWA1	429.436	-0.159122	0.0700488	-2.27159	0.0231112	0.839716
SREBF1	5434.57	-0.131802	0.0580378	-2.27098	0.0231485	0.839716
PIP5K1C	1053.69	-0.141064	0.0621652	-2.26918	0.0232573	0.840604
RBBP6	3929.19	-0.138578	0.0610825	-2.2687	0.0232869	0.840604
POM121	4544.19	-0.109849	0.0484816	-2.26579	0.0234645	0.841595
RHPN1	262.727	-0.158988	0.0701791	-2.26546	0.0234842	0.841595
IGSF8	589.626	-0.153464	0.0677489	-2.26518	0.0235014	0.841595
CCDC88C	1544.27	-0.154491	0.0682453	-2.26377	0.0235885	0.841595
ATP2B2	516.881	-0.159441	0.070473	-2.26244	0.0236702	0.841595
ZNF718	219.343	0.159161	0.0703652	2.26193	0.023702	0.841595
RAPGEF5	670.004	-0.158201	0.0699463	-2.26174	0.0237133	0.841595
ANGEL1	2163.25	-0.135218	0.0598425	-2.25957	0.0238481	0.842805
NSMF	5726.01	-0.136552	0.0604605	-2.25853	0.0239129	0.842805
CTDSPL	1082.56	0.143349	0.063473	2.25843	0.0239187	0.842805
KCNN4	4199.02	-0.134477	0.0596045	-2.25616	0.0240608	0.84515
RP11-517B11_7	282.06	0.158542	0.0702904	2.25554	0.0240997	0.84515
PALM	268.567	-0.158615	0.0703781	-2.25376	0.0242113	0.845959
SH3GLB1	5249.79	0.123304	0.0547386	2.25261	0.024284	0.845959
FKBP10	11111	-0.121617	0.0540112	-2.2517	0.0243412	0.845959
NFIX	13933.8	-0.125403	0.0556967	-2.25153	0.024352	0.845959
THRAP3	11197.6	-0.118737	0.0527659	-2.25027	0.0244321	0.846748
HSP90B1	48573.5	-0.103709	0.0461451	-2.24745	0.0246111	0.850956
CIT	1720.18	-0.148059	0.0659167	-2.24614	0.0246948	0.851854
ARHGAP29	3353.57	0.150523	0.0670794	2.24396	0.0248351	0.854021
MDM2	10054	0.131834	0.058766	2.24336	0.0248733	0.854021
FYCO1	1180.44	-0.151903	0.0677887	-2.24083	0.0250374	0.857426
CNRIP1	518.932	0.154165	0.0688226	2.24004	0.0250886	0.857426
BTN3A3	160.065	-0.15299	0.0683505	-2.23832	0.0252004	0.859257
PERP	42.5531	0.110023	0.0492522	2.23387	0.0254917	0.866165
RP11-634H22_1	30.8012	0.10507	0.047044	2.23343	0.0255203	0.866165
KIAA1217	847.45	-0.142524	0.0639639	-2.22819	0.0258678	0.875947
RTN4RL2	993.718	-0.11889	0.0534204	-2.22555	0.0260442	0.877374
RELT	1199.57	-0.133399	0.0599501	-2.22517	0.0260697	0.877374
IK	3608.22	-0.117724	0.0529123	-2.2249	0.0260883	0.877374
TMEM192	1278.4	0.135738	0.061113	2.2211	0.0263443	0.88397
TMED2	15549.7	0.110951	0.0499749	2.22013	0.0264101	0.88417
PPM1E	997.558	0.135749	0.0611842	2.21869	0.0265079	0.884658
AC012146_7	274.047	-0.156263	0.0704475	-2.21815	0.0265445	0.884658
DNAH9	854.13	-0.154575	0.0698066	-2.21433	0.0268063	0.891085
IWS1	2094.63	-0.119748	0.0540972	-2.21357	0.0268581	0.891085
NPAS3	2569.49	-0.145533	0.0657881	-2.21215	0.0269562	0.892335
DLG4	916.064	-0.141356	0.0640941	-2.20545	0.0274225	0.905739
WBP2	3476.1	-0.130115	0.0590891	-2.20201	0.0276644	0.907619
CBX3	16986	0.0991168	0.0450212	2.20156	0.0276965	0.907619
RAB40C	610.862	-0.145013	0.0658726	-2.20141	0.0277069	0.907619
ZNF316	1103.77	-0.144812	0.0658027	-2.2007	0.0277571	0.907619
REV1	1344.95	-0.140841	0.0640106	-2.20028	0.0277868	0.907619
UNC13D	36.0333	-0.105389	0.0479244	-2.19907	0.0278728	0.90842
PHACTR4	2032.14	-0.130077	0.0592042	-2.19708	0.0280144	0.909387
CD3EAP	3256.45	-0.12531	0.0570389	-2.19692	0.0280265	0.909387
HERC2P9	194.889	-0.145034	0.0660426	-2.19607	0.0280873	0.909387
CD74	3.67335	0.0386812	0.0176485	2.19175	0.0283973	NA
IRF2BPL	6416.41	-0.117917	0.0538885	-2.18817	0.0286574	0.92213
SF3A2	4734.01	-0.116148	0.0530829	-2.18806	0.0286655	0.92213
KLC1	817.615	-0.141371	0.0646172	-2.18783	0.0286822	0.92213
LCOR	1517.45	0.13765	0.0629352	2.18716	0.0287307	0.92213
ZBTB7A	1062.44	-0.132396	0.0605891	-2.18515	0.0288775	0.923818
EVC	631.339	-0.145517	0.0667059	-2.18147	0.0291483	0.923818
ASS1	3694.28	-0.134417	0.0616247	-2.18122	0.0291671	0.923818
GSTM3	321.88	0.15231	0.0698624	2.18015	0.0292466	0.923818
BPTF	4114.71	-0.126297	0.0579462	-2.17955	0.0292911	0.923818
SMAGP	113.374	0.1341	0.0615546	2.17856	0.0293642	0.923818
KDM4B	1666.33	-0.12524	0.0575012	-2.17804	0.0294034	0.923818
TMOD2	710.23	0.150621	0.069196	2.17673	0.0295004	0.923818
AMER1	1505.75	-0.140441	0.0645487	-2.17574	0.0295744	0.923818
HK2	7895.8	-0.131903	0.0606477	-2.17491	0.0296367	0.923818
C19orf44	427.625	-0.150936	0.0694175	-2.17432	0.0296809	0.923818
XRCC1	1324.48	-0.134138	0.0617225	-2.17324	0.0297625	0.923818
SPAG5	4898.59	-0.109586	0.0504406	-2.17257	0.0298123	0.923818
BUB1B	4320.46	-0.110328	0.0507876	-2.17235	0.0298296	0.923818
AGRN	10178.7	-0.126207	0.0581069	-2.17199	0.0298566	0.923818
NISCH	2520.52	-0.129449	0.0596383	-2.17057	0.0299634	0.923818
ENTPD1	40.0698	-0.109493	0.0504784	-2.1691	0.0300754	0.923818
MIDN	4730.86	-0.117135	0.054042	-2.16748	0.0301985	0.923818
ZBTB40	1799.44	-0.135147	0.062356	-2.16735	0.0302082	0.923818
GPSM1	1854.72	-0.149229	0.068867	-2.16692	0.0302411	0.923818
ATP6V1G1	2988.83	0.125485	0.0579207	2.16649	0.0302737	0.923818
RAB27A	333.834	0.149921	0.0692643	2.16448	0.0304275	0.923818
NR4A1	175.936	-0.150963	0.0697544	-2.16421	0.0304486	0.923818
IQGAP2	2396.7	-0.123709	0.0572235	-2.16185	0.0306299	0.923818
SIN3B	1615.69	-0.128884	0.0596325	-2.1613	0.0306723	0.923818
PLA2G6	258.954	-0.151424	0.0700777	-2.16079	0.0307112	0.923818
S100A13	357.656	0.151598	0.0701789	2.16016	0.0307603	0.923818
LPGAT1	5639.15	0.109889	0.0508917	2.15928	0.0308286	0.923818
ARID4B	1387.53	-0.136996	0.0634536	-2.15899	0.0308509	0.923818
SMIM20	956.664	0.139583	0.0646537	2.15894	0.030855	0.923818
CYB5R4	603.24	0.143239	0.0663883	2.1576	0.0309593	0.923818
ADAM22	1576.79	-0.132573	0.0614449	-2.15759	0.0309601	0.923818
CRB1	60.8974	-0.114501	0.0530731	-2.15741	0.0309734	0.923818
PAM	3981.09	-0.111638	0.0517504	-2.15724	0.0309872	0.923818
SEMA6A	5871.19	-0.124165	0.0575641	-2.15699	0.0310067	0.923818
RAB12	3615.6	0.128108	0.0594026	2.15661	0.0310359	0.923818
TCEA3	7.88565	0.0556236	0.025814	2.15478	0.0311789	NA
USP13	4560.51	0.109545	0.05086	2.15386	0.0312515	0.924845
TAOK2	2587.7	-0.129356	0.0600736	-2.1533	0.0312952	0.924845
SLC4A11	282.959	0.151752	0.0705204	2.15189	0.0314059	0.924845
CCDC18	344.975	-0.151759	0.0705248	-2.15185	0.0314088	0.924845
TAF4	917.825	-0.141045	0.065577	-2.15083	0.0314895	0.924845
PKIG	2124.2	0.137158	0.0637854	2.15031	0.031531	0.924845
BIRC6	4734	0.126471	0.0588262	2.14991	0.0315626	0.924845
NCAM1	1552.16	-0.140675	0.0654364	-2.14979	0.0315715	0.924845
RPS27L	4762.59	0.113115	0.0526486	2.14849	0.0316751	0.925623
MTURN	1913.17	-0.124458	0.0579519	-2.1476	0.0317454	0.925623
METRN	6579.14	-0.1332	0.0620376	-2.14709	0.0317862	0.925623
LASP1	4311.29	0.12083	0.0563144	2.14562	0.0319029	0.927195
LGR5	3390.14	-0.147581	0.0688641	-2.14307	0.0321071	0.931236
LZTS2	2913.94	-0.120605	0.0562967	-2.14232	0.0321681	0.931236
GTPBP10	1398.53	0.129408	0.0604663	2.14016	0.0323418	0.93309
CIC	3319.22	-0.111784	0.0522366	-2.13995	0.0323586	0.93309
CEP162	493.907	-0.146358	0.0684418	-2.13844	0.0324813	0.933551
FMNL2	4118.74	-0.14204	0.0664298	-2.13819	0.032501	0.933551
FOXP4	1868.23	-0.124923	0.0585034	-2.13531	0.0327354	0.935935
TNFRSF19	1443.03	0.127949	0.0599438	2.13449	0.032803	0.935935
PIH1D2	93.3586	0.136719	0.0640574	2.13431	0.0328171	0.935935
SSFA2	9554.08	-0.128429	0.0601807	-2.13406	0.0328376	0.935935
SEL1L3	263.837	0.149621	0.0701973	2.13143	0.0330537	0.94028
TMEM206	1163.75	-0.12835	0.0602978	-2.1286	0.0332878	0.944916
KIAA2013	3662.68	-0.114517	0.0538165	-2.12791	0.0333447	0.944916
FBXL19	2218.16	-0.128274	0.0603197	-2.12657	0.0334556	0.946243
BRPF1	1335.28	-0.129122	0.0607797	-2.12442	0.0336348	0.946267
ARHGAP11B	642.013	-0.149801	0.0705184	-2.12428	0.0336469	0.946267
ENGASE	542.781	-0.143042	0.0673549	-2.1237	0.0336954	0.946267
ACTN4	11843	-0.117002	0.0551134	-2.12294	0.0337591	0.946267
TDP2	2861.37	0.109306	0.0515042	2.12228	0.0338145	0.946267
SAMD1	3251.24	-0.115734	0.054551	-2.12158	0.0338733	0.946267
NABP2	3061.98	0.118016	0.0556364	2.1212	0.0339051	0.946267
ARHGEF10L	565.937	-0.148509	0.070052	-2.11998	0.0340077	0.94734
RIMKLA	112.27	0.139103	0.0656447	2.11902	0.0340884	0.947798
NDUFB3	1723.08	0.124042	0.0586033	2.11664	0.0342905	0.949611
RRP1	3666.6	-0.11236	0.0531005	-2.11599	0.0343455	0.949611
CMPK1	7728.46	0.113823	0.0537997	2.11569	0.0343713	0.949611
HYLS1	489.43	0.146667	0.069339	2.11522	0.0344109	0.949611
HIST1H1B	10.3419	-0.0623123	0.0294765	-2.11397	0.034518	NA
UBL3	2654.14	0.133155	0.0630297	2.11258	0.0346366	0.953735
RP11-617F23_1	270.242	-0.148679	0.0703983	-2.11196	0.0346895	0.953735
SGSH	538.33	-0.146309	0.0693598	-2.10942	0.0349088	0.956617
SLC27A5	262.441	0.148695	0.0705317	2.1082	0.0350135	0.956617
PCDH10	1223.05	-0.142521	0.0676151	-2.10783	0.035046	0.956617
RBMS1	977.246	0.142333	0.0675792	2.10616	0.0351902	0.956617
UTP20	8583.45	0.115529	0.054872	2.10542	0.0352544	0.956617
TMEM189	829.298	-0.132122	0.0627611	-2.10516	0.0352775	0.956617
MOSPD1	653.8	0.137632	0.0654237	2.1037	0.0354047	0.956617
CNTNAP2	20.718	0.0700744	0.0333179	2.10321	0.0354476	0.956617
WDR60	454.659	-0.143042	0.0680391	-2.10235	0.0355228	0.956617
ANKRD63	11.755	0.0616114	0.0293099	2.10207	0.0355471	0.956617
EEF1A2	343.796	0.148123	0.0704684	2.10197	0.0355556	0.956617
MOCS2	1254.06	0.127729	0.0607812	2.10145	0.0356012	0.956617
PNISR	1742.79	-0.133812	0.0636884	-2.10105	0.0356366	0.956617
GIT1	5185.22	-0.11229	0.0534955	-2.09905	0.0358123	0.958505
YEATS2	4075.47	-0.12543	0.0597636	-2.09877	0.0358368	0.958505
SPATA2	625.248	-0.137154	0.0653895	-2.0975	0.0359496	0.959782
PCCB	3082.44	-0.1237	0.0591762	-2.09036	0.0365851	0.974987
RMI1	2632.7	0.109072	0.0522315	2.08825	0.0367752	0.975936
UBE2Q2	1870.48	0.12273	0.058782	2.08789	0.0368076	0.975936
TCN2	427.131	0.144185	0.0691351	2.08556	0.0370188	0.975936
KMT2E	2133.65	-0.123279	0.0591405	-2.08451	0.0371134	0.975936
SNAP29	1595.41	0.117016	0.0561623	2.08353	0.037203	0.975936
ZNF33A	1649.43	0.118546	0.056897	2.08352	0.037204	0.975936
PHRF1	3461.78	-0.119464	0.0573742	-2.08219	0.0373253	0.975936
MED15	2662.94	-0.128721	0.0618429	-2.08142	0.0373956	0.975936
SCYL2	2914.78	0.117928	0.056665	2.08115	0.0374201	0.975936
MNS1	383.899	-0.146679	0.0705106	-2.08024	0.0375032	0.975936
SFI1	438.094	-0.14669	0.0705304	-2.07982	0.0375425	0.975936
ARHGAP23	944.053	-0.139831	0.0673288	-2.07684	0.0378168	0.975936
CD99	12713.5	0.116589	0.0561418	2.07668	0.0378307	0.975936
RAP1B	4592.21	0.104061	0.0501526	2.07489	0.0379966	0.975936
MAP3K9	53.2676	0.115958	0.0558893	2.07478	0.0380065	0.975936
PFKL	5666.37	-0.108628	0.0523811	-2.07381	0.0380973	0.975936
YTHDC1	3014.67	-0.113703	0.054832	-2.07365	0.0381114	0.975936
LSM5	2825.88	0.108362	0.052272	2.07305	0.0381681	0.975936
CAPN15	2581.18	-0.125932	0.0607546	-2.0728	0.0381913	0.975936
SPRY4	4116.68	-0.117627	0.0567696	-2.072	0.0382655	0.975936
ARID1B	2642.91	-0.11512	0.0555852	-2.07105	0.0383543	0.975936
ZNF335	1113.76	-0.125295	0.0605276	-2.07005	0.0384473	0.975936
SCRG1	188.066	-0.123671	0.0597698	-2.06912	0.0385352	0.975936
NOP14	5016.93	-0.117432	0.0567547	-2.06912	0.0385353	0.975936
ANXA4	837.429	0.136239	0.065853	2.06884	0.0385613	0.975936
PHF21A	1121.48	-0.131048	0.0633645	-2.06817	0.0386245	0.975936
RP11-1212A22_1	102.478	-0.13257	0.0641052	-2.06801	0.0386395	0.975936
C3orf14	469.133	0.141675	0.0685265	2.06744	0.0386925	0.975936
NLGN2	1280.53	-0.133643	0.0646423	-2.06743	0.038694	0.975936
DUSP22	674.278	0.133607	0.0646329	2.06717	0.0387177	0.975936
KDM6B	883.24	-0.139569	0.0675208	-2.06705	0.0387291	0.975936
INTS1	5912.07	-0.114684	0.0555187	-2.06568	0.0388591	0.975936
COCH	258.684	0.145331	0.0703572	2.06562	0.0388645	0.975936
TYRO3	5290.84	-0.120921	0.0585475	-2.06536	0.0388894	0.975936
CRYAB	141.144	0.123593	0.059855	2.06488	0.0389343	0.975936
NMB	379.16	0.144555	0.0700356	2.06402	0.0390157	0.976032
ANKRD12	705.338	-0.144901	0.0702436	-2.06284	0.0391277	0.976032
KATNAL1	995.69	0.132722	0.0643422	2.06275	0.0391365	0.976032
RNFT2	317.266	-0.144917	0.0703118	-2.06107	0.0392966	0.977129
GPATCH1	436.231	-0.142116	0.0689608	-2.06083	0.0393192	0.977129
PCSK1N	376.644	-0.144613	0.0701937	-2.0602	0.039379	0.977129
CDH6	235.98	-0.13319	0.0647068	-2.05837	0.0395545	0.977872
EDNRB	15819	-0.116526	0.0566395	-2.05732	0.0396557	0.977872
NELFA	2312.01	-0.117264	0.0570126	-2.05681	0.0397046	0.977872
ZBTB38	1086.52	0.142222	0.0691865	2.05563	0.0398186	0.977872
RPP40	1138.33	0.127919	0.0622428	2.05516	0.0398632	0.977872
NAA50	21304.4	0.105516	0.0513501	2.05483	0.039895	0.977872
NFX1	2788.49	-0.106952	0.0520502	-2.05479	0.0398997	0.977872
CEP83	775.412	-0.139555	0.0679305	-2.05438	0.0399388	0.977872
KSR1	1823.57	-0.129026	0.0628568	-2.05269	0.0401023	0.978214
TRIM47	1218.52	-0.143105	0.0697286	-2.05232	0.0401389	0.978214
GUSB	1153.48	-0.126909	0.0618409	-2.05219	0.0401516	0.978214
PCSK9	33.1248	0.0990586	0.0483045	2.05071	0.0402949	0.979599
POMGNT2	1176.06	-0.120996	0.0590201	-2.05008	0.0403568	0.979599
COL2A1	1001.45	-0.144473	0.070492	-2.0495	0.0404134	0.979599
ZBTB17	844.312	-0.132501	0.06467	-2.04888	0.0404738	0.979599
DMTF1	1388.93	-0.131462	0.0642015	-2.04765	0.0405939	0.979987
CLIP1	2136.56	-0.117425	0.0573836	-2.04631	0.0407258	0.979987
CECR1	821.753	0.137002	0.0669592	2.04605	0.0407518	0.979987
E4F1	1102	-0.130345	0.0637068	-2.04601	0.0407553	0.979987
COL7A1	75.8924	0.103436	0.0506424	2.04248	0.0411037	0.985552
MAGI2	947.801	-0.129396	0.0633576	-2.04232	0.0411203	0.985552
BCAT1	49153	0.122519	0.0600185	2.04136	0.0412153	0.986227
TSPAN13	2417.29	0.107893	0.0529053	2.03936	0.0414137	0.986339
CCDC130	429.527	-0.13995	0.0686543	-2.03847	0.0415028	0.986339
GSKIP	1329.28	0.133614	0.0655616	2.03799	0.0415514	0.986339
BZW1	31805.3	0.112829	0.0553779	2.03743	0.0416073	0.986339
CHTF18	1488.22	-0.130484	0.0640446	-2.03738	0.0416116	0.986339
ZNF211	264.928	-0.143607	0.0705155	-2.03653	0.0416974	0.986339
TSPAN5	4816.72	-0.113695	0.0558502	-2.03572	0.0417786	0.986339
DCLK2	2534.98	-0.141304	0.069431	-2.03516	0.0418344	0.986339
VHL	1585.21	-0.142787	0.070221	-2.03339	0.0420127	0.986339
LDB2	599.489	-0.140158	0.068933	-2.03325	0.0420272	0.986339
PELP1	6361.9	-0.0999886	0.0491771	-2.03323	0.0420289	0.986339
DLX2	583.715	-0.143013	0.0703658	-2.03242	0.042111	0.986339
BOLA3	1302.54	0.124722	0.0613772	2.03206	0.0421476	0.986339
MAF	16.4326	0.0704198	0.0346557	2.03198	0.0421552	0.986339
SEC61G	1550.22	0.12693	0.0625956	2.02779	0.042582	0.994749
DDX24	10378.6	-0.0937122	0.0462995	-2.02405	0.0429654	0.999975
PCGF5	1841.07	0.128657	0.0636484	2.02137	0.0432411	0.999975
PLXNA3	828.948	-0.132051	0.0653903	-2.01943	0.0434429	0.999975
HAUS5	969.327	-0.125867	0.0623321	-2.01929	0.0434569	0.999975
PBXIP1	958.057	-0.133283	0.0660219	-2.01877	0.0435111	0.999975
NCKIPSD	1136.46	-0.120667	0.0597764	-2.01863	0.0435252	0.999975
MACROD1	628.002	-0.132233	0.0655328	-2.01782	0.0436104	0.999975
MTTP	575.227	-0.135454	0.0671336	-2.01768	0.0436241	0.999975
ACAD10	765.255	-0.141581	0.0701776	-2.01747	0.043646	0.999975
KLHL4	51.7947	0.100622	0.0498908	2.01685	0.0437116	0.999975
EIF1AX	13420	0.0960799	0.0476713	2.01547	0.0438556	0.999975
RFC1	3808.73	-0.120732	0.0599285	-2.01459	0.0439474	0.999975
PPP2R1B	4714.89	0.103419	0.0513384	2.01445	0.0439624	0.999975
LARP7	1863.04	-0.111394	0.0553106	-2.01397	0.0440131	0.999975
AGPAT4	1388.19	-0.125916	0.0625311	-2.01366	0.0440454	0.999975
ZBTB37	889.483	0.131691	0.0654364	2.0125	0.0441669	0.999975
GATM	472.101	-0.141658	0.0704582	-2.01052	0.0443763	0.999975
GNAI2	15458.1	-0.11663	0.0580101	-2.01051	0.0443777	0.999975
PCNP	9456.84	0.10808	0.0537651	2.01023	0.0444068	0.999975
ULK1	855.755	-0.133871	0.0666642	-2.00814	0.0446279	0.999975
DDX27	2818.82	-0.105795	0.0527365	-2.00611	0.0448449	0.999975
DDX51	1738.08	-0.12468	0.0621579	-2.00586	0.0448709	0.999975
TIMP2	2370.93	-0.116092	0.057881	-2.0057	0.0448888	0.999975
COX5B	4917.89	-0.106703	0.0532269	-2.00468	0.0449975	0.999975
BASP1	210.098	-0.138584	0.0691477	-2.00417	0.0450521	0.999975
SCN3B	12.5448	0.0621554	0.0310238	2.00347	0.0451265	0.999975
AKAP8L	1271.29	-0.117051	0.0584467	-2.00269	0.0452102	0.999975
LPIN2	1862.9	-0.122768	0.0613488	-2.00116	0.0453755	0.999975
NUDT15	4705.55	0.0972609	0.0486028	2.00114	0.0453774	0.999975
STRADB	2295.12	0.110119	0.0550291	2.0011	0.0453815	0.999975
ITSN1	1470.69	-0.114821	0.0573878	-2.00079	0.045415	0.999975
PTPRH	7.02223	-0.0438628	0.0219538	-1.99796	0.0457212	NA
RP11-1149O23_3	47.3741	0.109153	0.0546347	1.99787	0.0457304	0.999975
POLR2M	1657.91	0.11452	0.0573272	1.99766	0.0457532	0.999975
ZNF341	127.192	-0.134898	0.0675561	-1.99683	0.0458438	0.999975
SPEN	5369.65	-0.114218	0.0572003	-1.99681	0.0458461	0.999975
RP11-20I23_13	45.1114	-0.0999658	0.0500636	-1.99678	0.0458495	0.999975
ADD2	84.9589	-0.125888	0.0630476	-1.99671	0.0458565	0.999975
HSPA12A	473.545	-0.138317	0.0692969	-1.99601	0.0459331	0.999975
JAM2	2445.49	-0.107172	0.0537131	-1.99527	0.046013	0.999975
TXNDC17	3300.87	0.104162	0.0522057	1.99522	0.0460188	0.999975
PHF13	2034.11	-0.110756	0.055517	-1.995	0.0460426	0.999975
RECQL4	1968.99	-0.123148	0.0617698	-1.99366	0.0461889	0.999975
EME1	685.455	-0.134807	0.0676767	-1.99193	0.0463784	0.999975
MARCH7	4038.47	0.110332	0.0554007	1.99153	0.0464229	0.999975
INF2	3299.61	-0.12497	0.0627751	-1.99076	0.0465076	0.999975
BRD1	2137.36	-0.11959	0.0601071	-1.98962	0.0466333	0.999975
OCIAD2	2273.84	0.138773	0.0697691	1.98903	0.0466982	0.999975
HMGN1	15027.8	0.0883202	0.0444097	1.98876	0.046728	0.999975
CHST11	9581.5	-0.112472	0.0565785	-1.9879	0.0468229	0.999975
SCP2	4249.43	0.106146	0.0533984	1.98781	0.0468327	0.999975
GNG4	8811.6	0.108979	0.054845	1.98703	0.0469189	0.999975
MIA3	2216.91	-0.122364	0.0616385	-1.98519	0.0471236	0.999975
FAM206A	1453.82	0.117126	0.0590095	1.98486	0.0471598	0.999975
USP11	2771.24	-0.10904	0.0549395	-1.98473	0.0471746	0.999975
SREK1	3164.05	-0.109572	0.0552467	-1.98331	0.0473323	0.999975
COL4A5	2825.26	-0.124289	0.0627653	-1.98022	0.0476785	0.999975
AASDHPPT	6254.16	0.0940156	0.047494	1.97953	0.0477565	0.999975
NRAS	10836.3	0.103663	0.0524383	1.97685	0.0480582	0.999975
SLC13A5	203.342	0.138669	0.0701549	1.97661	0.0480856	0.999975
PPARA	179.657	0.136676	0.0691497	1.97652	0.0480955	0.999975
PIGA	731.387	0.131035	0.0663089	1.97613	0.0481404	0.999975
ZNF526	633.945	-0.129463	0.0655141	-1.97612	0.0481417	0.999975
LANCL2	1529.91	0.128695	0.0651259	1.9761	0.0481439	0.999975
COX20	2311.73	0.106901	0.0541185	1.97532	0.0482324	0.999975
NPL	144.054	0.132821	0.0672857	1.97398	0.0483837	0.999975
STX3	33.3413	0.0903831	0.0457877	1.97396	0.0483865	0.999975
AADAT	1202.95	0.115148	0.0583867	1.97217	0.0485904	0.999975
STAM2	1102.73	0.123509	0.0626342	1.97191	0.0486197	0.999975
ATG16L2	90.6684	-0.126831	0.0643238	-1.97175	0.0486381	0.999975
C14orf132_lincRNA	752.903	0.131396	0.0666497	1.97144	0.0486736	0.999975
C1D	1463.12	0.121727	0.0617453	1.97143	0.0486748	0.999975
NOLC1	20243.1	-0.0869978	0.0441366	-1.9711	0.0487122	0.999975
PARP1	18639.3	-0.0972933	0.0494292	-1.96834	0.0490295	0.999975
TMC6	252.037	-0.136008	0.0691322	-1.96737	0.049141	0.999975
RP11-180M15_6_lincRNA	3.04335	0.0332098	0.0168825	1.96711	0.0491704	NA
MAP1A	2612.66	-0.127986	0.065084	-1.96648	0.049243	0.999975
C8orf58	218.383	0.137941	0.0701689	1.96585	0.0493163	0.999975
HOMER1	2493.89	0.104936	0.0533845	1.96566	0.0493384	0.999975
PLXNB2	13684.9	-0.101325	0.0515677	-1.9649	0.0494263	0.999975
WSB2	3927.97	0.105863	0.0539062	1.96384	0.0495492	0.999975
PPFIA4	21.4671	-0.0756645	0.0385449	-1.96302	0.0496433	0.999975
GRAMD4	926.935	-0.128477	0.0654627	-1.9626	0.0496931	0.999975
MAST2	2465.72	-0.103324	0.0526761	-1.96151	0.04982	0.999975
MMP28	171.73	-0.121399	0.0618945	-1.96138	0.0498344	0.999975
UHRF1	12039.9	-0.121741	0.062096	-1.96054	0.0499332	0.999975

## Sheet: RPKM
gene	pcDNA3	Sox2	KR	KRS2		Sox2	pcDNA3	Sox2	KR	KRS2	Sox2-pcDNA3		KR	pcDNA3	Sox2	KR	KRS2	KR-pcDNA3			KRS2	pcDNA3	Sox2	KR	KRS2	KRS2-pcDNA
5S_rRNA	0.00854277	0.00459332	0.0199752	0.0170273		MKI67	20.7087	11.9366	21.7199	14.2851	-8.77208		SMOC1	6.05766	7.90966	8.48546	5.68592	2.42781			MKI67	20.7087	11.9366	21.7199	14.2851	-6.42363
5_8S_rRNA	0	0	0	0		EIF5B	21.5846	16.2216	20.6196	17.5048	-5.363		EFCC1	0.37636	0.432903	0.649291	0.445126	0.272931			ANKRD11	8.11202	5.63746	8.23808	6.34498	-1.76704
7SK_misc_RNA	0.0136891	0	0	0		ANKRD11	8.11202	5.63746	8.23808	6.34498	-2.47456		ADGRA1	0.352459	0.537197	0.612298	0.304733	0.259839			ABCA2	6.53297	5.77602	6.47437	5.04627	-1.48671
A1BG	0.0199887	0.0172795	0.0111782	0.0215588		BOD1L1	2.77622	1.91234	2.85009	2.17262	-0.86388		MIAT_lincRNA	0.836987	0.910282	1.20973	0.895167	0.372744			TCOF1	11.7447	8.08876	11.5013	8.77453	-2.97016
A1BG-AS1	1.08664	1.18886	1.25323	1.32212		TCOF1	11.7447	8.08876	11.5013	8.77453	-3.65593		NPTX2	6.41269	9.48996	9.32988	11.4646	2.91719			SCD5	12.1307	14.4923	14.6354	18.0332	5.90245
A1CF	0	0	0	0		GOLGA4	5.16296	3.66742	5.73077	4.38106	-1.49553		GNG2	12.2637	14.0894	14.3142	15.2429	2.0505			DHRS2	0.0431748	0.0508772	0.0633372	0.18373	0.140555
A2M	0.0210399	0.0222743	0.0202309	0.0148879		CENPF	33.7912	24.3734	35.5346	27.2327	-9.41785		RP11-386G11_10	5.24588	4.12326	4.22179	5.0024	-1.02409			LTBP3	12.9589	11.4276	12.9123	10.3891	-2.56989
A2M-AS1	0.0386888	0.014068	0.0222143	0.0144817		GOLGB1	1.89425	1.29391	1.91152	1.48618	-0.600339		ADGRV1	0.996356	1.21571	1.26919	1.16804	0.272834			SEMA6D	2.33164	2.25458	2.21341	1.66972	-0.661919
A2ML1	0.000990648	0.00327364	0.00223552	0.00103562		CENPE	6.64651	4.19542	7.14967	4.81485	-2.45109		CRABP1	0.0298531	0.182061	0.22664	0.069861	0.196787			EIF5B	21.5846	16.2216	20.6196	17.5048	-4.07976
A2ML1-AS1	0.0680836	0	0.0780119	0.0349075		CEP250	2.37586	1.69045	2.41958	1.96375	-0.685407		RN7SK_misc_RNA	13.3872	11.4149	9.68718	9.11229	-3.70004			C6orf15	11.7035	14.842	13.0551	16.7347	5.03122
A2ML1-AS2	0	0	0	0		RBM25	13.4513	11.0573	13.3364	12.1079	-2.39407		FAM181A-AS1	0.519568	0.56078	0.778334	0.70028	0.258766			ITPR3	0.85391	0.866465	0.957408	1.25778	0.403873
A2MP1	0	0	0	0		ZC3H13	12.0521	9.84852	11.5395	10.4907	-2.20357		RAB3GAP2	8.61908	8.01541	7.72369	7.96409	-0.895385			COL4A6	4.38291	3.72472	4.0817	3.42134	-0.961571
A3GALT2	0	0.0153785	0	0		SRRM1	22.3228	18.4299	21.3462	19.9483	-3.89289		GABBR2	0.448265	0.753436	0.729011	0.707385	0.280746			LRRC4B	18.2294	17.0581	18.5179	13.9726	-4.25676
A4GALT	0.0455914	0.0583725	0.0475168	0.071383		PRRC2C	20.1124	15.7206	21.366	17.7243	-4.39187		RP11-124N14_3	6.77543	4.78634	5.10385	7.07241	-1.67158			NOTCH3	4.78165	4.83518	5.24314	3.84372	-0.937923
A4GNT	0	0	0	0.00427054		SLTM	8.98782	6.9033	9.17805	7.32677	-2.08452		RP11-161H23_5	2.56165	1.37514	1.71086	1.98252	-0.850789			TNFRSF8	1.3388	1.57075	1.43639	2.05055	0.711745
AA06	0	0	0	0		ZMYND8	7.10524	5.66693	6.71192	6.03079	-1.43832		MMP17	1.30269	1.33996	1.61771	1.34089	0.315018			GNG2	12.2637	14.0894	14.3142	15.2429	2.97917
AAAS	21.6242	22.0864	21.4895	21.0468		MINK1	4.60911	3.66921	4.67288	3.9199	-0.939894		PTPRH	0.0601511	0.0254446	0.0157302	0.0144875	-0.0444209			RRBP1	7.79216	5.26198	7.1194	5.61725	-2.17491
AACS	2.70722	2.88458	2.88642	2.81295		CENPJ	4.92936	3.77413	5.0889	4.16731	-1.15523		NUPR1	0.666066	0.560538	0.505962	0.660338	-0.160104			SNED1	3.11676	2.77237	3.38688	2.44422	-0.672544
AACSP1	0	0	0.00222208	0		KIF21A	12.1977	9.4185	11.2458	9.98337	-2.77916		RGS14	2.06425	2.09398	1.68008	1.93214	-0.384173			VGF	8.04249	9.05489	8.50905	11.4082	3.36574
AADAC	0	0	0	0		EPB41L2	8.45536	7.1212	8.2064	7.8917	-1.33416		KIAA1257	0.220809	0.238011	0.304545	0.222779	0.0837356			STC1	8.17555	8.42709	9.02807	6.44082	-1.73473
AADACL2	0	0	0	0		KNOP1	9.32942	7.72478	9.14492	8.03978	-1.60464		ABAT	4.37679	5.31968	5.31723	4.76126	0.940442			PTN	90.7339	81.9325	87.8983	71.1904	-19.5435
AADACL2-AS1	0	0	0	0		TPR	14.7762	11.4839	15.0986	12.2799	-3.29231		LINC00327_lincRNA	0.213961	0.294352	0.345965	0.269728	0.132003			GALNT6	0.797	0.769474	0.849489	1.18108	0.384081
AADACL3	0	0	0	0		FYCO1	3.31518	2.59786	3.25026	2.81112	-0.717316		STAG3L4	1.48314	1.66428	1.87826	1.71994	0.395123			ASIC1	6.81276	6.24679	6.80797	5.53908	-1.27368
AADACL4	0	0	0	0		PPIG	15.4262	12.8142	14.8757	13.7757	-2.612		HAPLN3	1.90084	2.27117	2.35044	1.98256	0.449601			MRC2	24.2613	21.2237	24.6094	20.577	-3.6843
AADACP1	0	0	0	0		UPF2	11.8912	9.98182	11.6736	10.863	-1.90939		RP11-401P9_4_lincRNA	0.0478548	0.0543115	0.12525	0.0502518	0.0773949			BOD1L1	2.77622	1.91234	2.85009	2.17262	-0.603608
AADAT	8.83702	9.43424	9.78116	9.79433		SREK1	4.19102	3.48906	4.06538	3.81872	-0.701965		SNORA49_snoRNA	0.721658	0.232849	0	0.113979	-0.721658			SEMA3B	0.501695	0.505143	0.498323	0.271849	-0.229845
AAED1	4.08746	4.38197	4.25602	4.28871		PHACTR4	6.7792	5.56476	7.3017	6.03615	-1.21444		F2RL1	1.76922	2.3394	2.1903	2.46977	0.421079			APLP1	17.4346	17.6157	18.9526	13.6178	-3.81677
AAGAB	20.9771	21.2801	21.1665	22.2492		TRIM56	3.16553	2.51522	3.20911	2.92373	-0.65031		DLL4	0.0436887	0.106441	0.099185	0.0594619	0.0554963			ZNF608	3.43425	2.8128	3.31729	2.66149	-0.772763
AAK1	1.181	1.04221	1.17539	1.11226		ZNF609	8.63989	7.08726	8.2558	7.34062	-1.55263		RP11-889L3_1	2.77385	2.45888	1.93365	2.62093	-0.8402			AHNAK	6.15091	7.24919	6.68447	7.48528	1.33437
AAMDC	1.29161	1.40042	1.41593	1.26891		PKD1P5	0.347624	0.197455	0.367025	0.247839	-0.150168		IL27RA	3.06523	2.35262	2.52607	2.71099	-0.539164			SLTM	8.98782	6.9033	9.17805	7.32677	-1.66106
AAMP	34.7301	35.1552	35.7544	35.7864		CEP295	2.03471	1.54049	2.06646	1.63595	-0.494218		RP11-290D2_6	11.0432	11.6791	8.76314	11.2323	-2.28006			PKD1	2.44251	1.89185	2.48333	1.89376	-0.548752
AANAT	0.0444277	0.0176242	0.0467072	0.0253243		ARID4B	3.08278	2.5014	3.00317	2.70384	-0.581385		SCG3	0.17968	0.254167	0.294189	0.192515	0.114508			DOT1L	6.96573	5.5978	6.50363	5.75433	-1.2114
AAR2	20.1955	21.0221	20.3151	20.4555		AKAP9	1.62738	1.2119	1.72953	1.32227	-0.415478		GALNT16	1.12034	1.16583	1.31771	1.0627	0.197368			CLIP2	10.3038	9.27336	10.5853	8.48199	-1.82179
AARD	0.0168708	0.00973972	0.0117967	0.0157558		BPTF	6.64028	5.42926	7.00563	5.94481	-1.21102		AC083873_4	4.79088	4.47568	3.91938	4.14338	-0.871498			FAM196A	5.7415	5.8837	6.03698	4.26748	-1.47402
AARS	44.8427	42.5888	43.2739	41.9102		CEP152	2.08307	1.48595	2.15583	1.64337	-0.59712										NCOR2	11.8322	9.47203	11.3228	9.51911	-2.31307
AARS2	11.8084	10.779	11.5477	10.568		EHBP1L1	2.39776	1.80134	2.09772	2.10663	-0.596425										TNK2	4.97874	4.49969	5.16007	3.9312	-1.04754
AARSD1	0.0703239	0.0585588	0.0974546	0.0536147		ESF1	19.5006	16.5313	19.277	17.5799	-2.96934										UBASH3B	24.154	26.0653	24.6783	29.2413	5.0873
AARSP1	0	0	0	0		MDC1	19.7195	16.3759	19.3692	18.1463	-3.34358										LFNG	18.3456	16.9554	18.447	14.6243	-3.72133
AASDH	3.57386	3.25439	3.39882	3.38172		ACIN1	19.9644	16.7001	20.1558	17.0939	-3.26425										PLPP2	0.319949	0.299461	0.330098	0.519675	0.199726
AASDHPPT	22.468	23.1774	22.7196	24.2356		PNN	39.1331	33.1677	39.5028	34.2304	-5.96538										NSG1	0.537551	0.709265	0.67128	0.881467	0.343916
AASS	6.56578	5.89006	6.63871	6.39654		UBE2O	13.7287	11.3955	12.9438	11.735	-2.33325										SMARCC2	11.0685	9.38482	10.9351	9.23784	-1.83067
AATBC	0.00144081	0	0.00180865	0		LARP1	53.5235	46.1085	52.0449	48.5242	-7.41501										MAP4	25.5646	21.7284	24.7302	22.4356	-3.12905
AATF	18.4414	18.4484	18.3688	18.7937		PNISR	3.94079	3.15517	4.11341	3.46348	-0.785615										METTL7B	32.3775	31.0461	30.125	26.6252	-5.7523
AATK	0.0556721	0.06069	0.092211	0.0502021		MAP4	25.5646	21.7284	24.7302	22.4356	-3.8362										NUMA1	10.2666	8.12777	10.1389	8.59723	-1.66936
AATK-AS1	0	0	0	0		CEP162	2.25203	1.70791	2.43211	1.91452	-0.544118										PLA2G16	0.490391	0.558047	0.657792	0.863604	0.373214
AB015752_3_lincRNA	0.0371833	0.0261329	0.0246139	0.013085		RP11-274B21_2	0.95819	0.418614	0.895183	0.685704	-0.539577										ACIN1	19.9644	16.7001	20.1558	17.0939	-2.87051
AB019438_66	0	0	0	0		AKAP12	8.90658	7.20671	8.55786	8.0175	-1.69987										CENPF	33.7912	24.3734	35.5346	27.2327	-6.55853
AB019440_50_lincRNA	0	0	0	0		SOGA1	11.5628	9.4252	11.4399	10.0511	-2.13757										GOLGB1	1.89425	1.29391	1.91152	1.48618	-0.408064
AB019441_29	6.16542	6.45891	5.82436	6.18029		MPHOSPH8	8.25987	6.52331	8.66872	6.93902	-1.73657										PTPRZ1	72.0257	69.9636	76.8846	61.4733	-10.5525
ABALON	0.0280585	0.036923	0.0145346	0.00804714		TAF4	2.31333	1.8514	2.1813	2.00786	-0.461921										CLSTN1	37.4835	33.6101	36.9717	32.1455	-5.33798
ABAT	4.37679	5.31968	5.31723	4.76126		NPIPB5	0.978077	0.701837	1.15972	0.741936	-0.276241										UBE2O	13.7287	11.3955	12.9438	11.735	-1.99375
ABBA01037345_1_miRNA	0	0	0	0		NKTR	2.44259	1.95748	2.61785	2.24557	-0.485117										ITGA7	31.7882	31.9414	34.6479	26.548	-5.24022
ABBA01037346_1_miRNA	0	0	0	0		ZNF608	3.43425	2.8128	3.31729	2.66149	-0.621448										CDK6	43.2734	45.8975	43.2189	49.5205	6.24711
ABBA01037349_1_miRNA	0	0	0	0		GCC2	2.54463	2.0827	2.69516	2.32376	-0.461931										GPR158	13.7234	13.1105	13.1404	11.7243	-1.99902
ABC11-4932300O16_1_lincRNA	0	0	0	0		CSPP1	2.16553	1.70301	2.10054	1.79675	-0.462516										GRAMD1A	12.185	11.2185	12.2661	10.4387	-1.74627
ABC12-47043100G14_2	0	0	0	0		DFFA	14.069	11.5027	14.4428	13.3191	-2.56637										LAMA5	21.1178	19.0809	21.3057	17.5805	-3.53734
ABC12-47964100C23_1	0	0	0	0		ZNF638	10.1186	8.555	10.2152	9.49567	-1.56361										MDN1	7.37352	8.58006	8.3011	8.64823	1.27471
ABC12-49244600F4_4_lincRNA	0	0	0	0		CPT1A	1.55727	1.159	1.57682	1.21122	-0.398269										DPYSL5	33.642	32.1873	34.1746	28.5171	-5.12495
ABC7-42391500H16_4	0	0	0	0		MYO9B	8.54935	6.80259	8.47296	7.42141	-1.74676										HTR1D	0.767987	1.08229	0.931846	1.21071	0.442722
ABC7-42404400C24_1	0.00151364	0	0.00135914	0		EIF4G3	11.5643	9.83498	11.5759	10.2617	-1.72933										DYNC1H1	41.6706	50.1404	46.6566	49.9126	8.24203
ABC7-42418200C9_1	0	0	0	0		COL27A1	1.84228	1.43854	2.16295	1.48262	-0.403735										CAMK2N1	2.26951	2.4332	2.55477	3.31863	1.04911
ABC7-481722F1_1	0	0	0	0		GIGYF1	4.42801	3.22034	4.76613	3.49104	-1.20767										PTPRS	18.1165	15.6877	18.3751	15.3131	-2.80337
ABC7-481722F1_2_lincRNA	0	0	0	0		THRAP3	57.2586	49.7574	55.005	51.908	-7.5013										LSAMP	5.46328	5.18464	5.32911	4.59686	-0.866421
ABCA1	2.75608	2.74538	2.9687	2.66303		ZC3H18	9.39193	7.71139	9.01362	8.26699	-1.68054										INCENP	23.1827	20.1554	21.4427	20.2834	-2.89928
ABCA10	0.00947656	0.00818639	0.00942851	0.016007		CCDC150	0.246556	0.151592	0.268704	0.198806	-0.0949641										PTGS1	2.044	2.12425	2.2075	2.79676	0.752764
ABCA11P	0.431826	0.36708	0.396841	0.414296		DOT1L	6.96573	5.5978	6.50363	5.75433	-1.36793										ADGRB2	4.1001	4.0083	4.17675	3.21922	-0.880879
ABCA12	0.00939244	0.0150136	0.0103331	0.0148838		SMOC1	6.05766	7.90966	8.48546	5.68592	1.852										POSTN	0.155014	0.0578484	0.10844	0.050051	-0.104963
ABCA13	0.00535073	0.00766508	0.00408629	0.00545762		RFC1	13.8106	11.7719	13.3419	12.3893	-2.0387										SMARCA4	29.8859	24.8383	29.1422	25.4714	-4.41451
ABCA17P	0.032242	0.0323833	0.0262593	0.0322116		RBBP6	9.44464	7.84122	9.55301	8.31542	-1.60342										F2RL1	1.76922	2.3394	2.1903	2.46977	0.700551
ABCA2	6.53297	5.77602	6.47437	5.04627		GOLGA3	4.09476	3.30442	4.20257	3.70701	-0.790333										VSTM4	1.36511	1.44611	1.40292	0.963942	-0.40117
ABCA3	15.4297	14.9654	15.4306	13.5619		TCF20	6.39184	5.28142	6.3222	5.83547	-1.11042										LONP1	36.6382	34.7311	35.8039	32.3238	-4.31448
ABCA4	0.00433325	0.00749443	0.00634145	0.0102696		RPS27L	11.4734	13.011	12.0925	12.6164	1.5376										PCBD1	22.4649	24.9181	23.1608	26.935	4.47013
ABCA5	1.80691	1.99859	2.04657	1.68725		NUMA1	10.2666	8.12777	10.1389	8.59723	-2.13881										ZNF609	8.63989	7.08726	8.2558	7.34062	-1.29927
ABCA6	0.00151876	0.000548372	0.000622949	0.000580529		KIF15	10.3454	8.44642	10.1421	8.95117	-1.89894										ARHGAP39	3.96262	3.20093	3.73701	3.18508	-0.777544
ABCA7	0.0752977	0.0772157	0.0874522	0.0875665		F2RL1	1.76922	2.3394	2.1903	2.46977	0.570176										XYLT2	3.72246	3.32063	3.59032	3.0672	-0.655262
ABCA8	0.000743964	0	0.00179211	0.000672696		SPEN	9.78636	8.10676	9.8426	8.86439	-1.67959										TAF15	54.1498	45.9178	52.2463	47.0418	-7.10803
ABCA9	0.000768412	0.000803677	0.00192917	0		RAI1	5.04899	4.08322	5.01887	4.39965	-0.965764										PRKDC	49.8462	55.5297	52.8703	57.4207	7.57446
ABCA9-AS1	0	0	0	0		DYNC1H1	41.6706	50.1404	46.6566	49.9126	8.46981										LPP	1.18638	1.17698	1.28547	1.46635	0.279964
ABCA9-AS1_antisense	0	0	0	0		KTN1	13.6034	11.6527	14.5055	12.8833	-1.95073										TTYH1	38.5342	40.5388	41.211	31.3617	-7.1725
ABCB1	0.0038597	0.00260159	0.00628223	0.00141493		THOC2	9.36769	8.00709	9.16948	8.73232	-1.3606										SPG7	4.82043	4.6611	4.83279	4.16872	-0.651706
ABCB10	15.6844	15.8975	15.6414	16.5954		POLH	6.40297	5.20036	6.97817	5.93476	-1.2026										DAGLA	5.14712	4.46598	4.83389	4.2421	-0.905016
ABCB10P1	0	0	0	0		GOLGA8A	0.869998	0.553864	0.999308	0.591912	-0.316134										SMC1A	30.536	26.7224	29.4784	26.7731	-3.76285
ABCB10P3	0	0	0	0		EVC	2.19223	1.74381	2.18487	1.88605	-0.448413										B4GALNT4	9.61475	9.05084	10.189	7.96613	-1.64862
ABCB10P4	0	0	0.00403633	0		PPP1R26	4.90865	3.97379	4.63378	4.1153	-0.934864										KIAA1211	6.50154	5.22061	6.44245	5.34105	-1.16049
ABCB11	0.0486166	0.0506623	0.0502106	0.0393161		NIN	8.38033	7.27891	8.47972	7.98642	-1.10142										HAP1	0.0922514	0.135865	0.146812	0.199852	0.1076
ABCB4	0.109386	0.0857035	0.0998286	0.123768		XRCC2	5.22522	4.06086	5.45779	4.62803	-1.16436										LRP5	13.9516	12.2021	13.6663	11.5558	-2.39575
ABCB5	0.00168511	0.00181212	0.000811346	0.000887444		POSTN	0.155014	0.0578484	0.10844	0.050051	-0.0971657										ISG15	3.72946	4.34376	3.60675	5.31661	1.58715
ABCB6	0.115358	0.0872879	0.109884	0.110753		VHL	9.47356	7.06551	10.5403	7.90872	-2.40805										KNOP1	9.32942	7.72478	9.14492	8.03978	-1.28965
ABCB7	9.74663	9.80037	9.44521	9.09641		ADGRV1	0.996356	1.21571	1.26919	1.16804	0.219352										GSN	29.2673	28.9497	30.9064	36.1331	6.86584
ABCB8	4.42777	4.48469	4.62029	4.31952		NIPBL	5.13538	4.31902	5.14421	4.90503	-0.816355										UNC5B	10.4345	9.63214	10.2768	8.70357	-1.73095
ABCB9	0.879543	0.845734	0.897955	0.88514		KIAA1211	6.50154	5.22061	6.44245	5.34105	-1.28093										ZC3H13	12.0521	9.84852	11.5395	10.4907	-1.56138
ABCC1	14.2614	13.2866	14.1701	13.1379		ANKRD26	2.10487	1.65378	2.09713	1.90328	-0.451091										SACS	32.3124	34.6412	33.6113	37.9873	5.67489
ABCC10	1.81595	1.81841	1.88254	1.7637		CLIP1	3.18228	2.68872	3.25798	2.87278	-0.493566										KIF21A	12.1977	9.4185	11.2458	9.98337	-2.21428
ABCC11	0.030469	0.0236543	0.0315272	0.0215351		EIF2AK2	11.975	10.1059	12.3031	11.367	-1.86916										CEP250	2.37586	1.69045	2.41958	1.96375	-0.412107
ABCC12	0.000941861	0	0.00291544	0.00101437		RP11-22B23_1	0.70603	0.435591	0.649433	0.483046	-0.270439										GLIS2	5.48576	5.62896	5.7239	4.42568	-1.06009
ABCC13	0	0	0	0		TBCB	17.4965	20.0286	18.8354	19.2156	2.53207										CXXC5	28.3097	27.6646	27.5579	23.92	-4.38963
ABCC2	0.0700611	0.055909	0.0651897	0.0708945		CEP290	1.83001	1.37236	1.93826	1.43886	-0.457656										LGALS3	15.0344	14.7051	13.864	18.4282	3.39378
ABCC3	0.761007	0.96064	0.927618	0.859811		CIT	3.22778	2.6524	3.13402	2.77721	-0.575383										COL27A1	1.84228	1.43854	2.16295	1.48262	-0.35966
ABCC4	12.183	12.6288	12.3404	12.5721		ANKRD12	1.45142	1.09362	1.44431	1.20764	-0.357799										GTF3C6	74.6205	83.3606	80.1526	85.7254	11.1048
ABCC5	2.73726	2.53463	2.90816	2.5721		KRI1	12.7963	10.7515	12.6297	11.1744	-2.04476										APCDD1L	0.0115849	0.00595946	0.00170376	0.0945055	0.0829206
ABCC5-AS1	0	0	0	0		SMARCC2	11.0685	9.38482	10.9351	9.23784	-1.68369										TPR	14.7762	11.4839	15.0986	12.2799	-2.49626
ABCC6	0.0138849	0.016318	0.0126436	0.00622537		SYNGAP1	2.43486	1.93139	2.59608	1.97875	-0.503465										MMADHC	49.0691	52.259	49.571	56.0698	7.0007
ABCC6P1	0.00626404	0.00458531	0	0.00900742		PITPNM2	2.19888	1.76306	2.20721	1.94604	-0.435823										SYNGAP1	2.43486	1.93139	2.59608	1.97875	-0.456108
ABCC6P1_transcribed_unprocessed_pseudogene	0	0	0	0		KIAA1217	2.00352	1.66203	1.87084	1.74366	-0.341496										CABIN1	10.1722	9.32538	10.1359	8.94401	-1.2282
ABCC6P2	0.0695333	0.102046	0.0610239	0.100569		HINT2	5.88676	7.03498	5.87962	6.50307	1.14823										PLCG1	20.9778	18.5944	19.5788	18.4189	-2.5589
ABCC8	0.0642656	0.0698799	0.0597608	0.0641363		PRR11	19.8527	16.6348	20.5528	18.5882	-3.21794										IFI44L	0.106003	0.0885758	0.0791177	0.0474135	-0.0585895
ABCC9	0.0472461	0.0495667	0.0597709	0.0432542		BDP1	4.91381	4.04789	5.0826	4.66975	-0.865917										MAPK10	2.43881	2.33476	2.37085	2.03703	-0.401785
ABCD1	1.1766	1.34128	1.40788	1.21099		NCOR1	8.25765	7.10474	8.36757	7.76436	-1.15291										NTN1	19.0134	17.2596	18.2723	16.2615	-2.75185
ABCD1P2	0	0	0	0		ARID4A	1.53232	1.22808	1.57811	1.38215	-0.304241										CDCP1	0.199334	0.22136	0.245893	0.404757	0.205422
ABCD1P3	0	0	0	0		SGK494	0.539504	0.346692	0.588659	0.411131	-0.192812										NPIPB5	0.978077	0.701837	1.15972	0.741936	-0.236141
ABCD1P4	0	0	0	0		GNG2	12.2637	14.0894	14.3142	15.2429	1.82563										SCG2	17.9933	19.4616	20.175	22.3745	4.38115
ABCD1P5	0	0	0	0		BAZ1B	39.9381	35.5317	39.1168	37.1473	-4.40643										SPTBN2	12.2226	10.6295	12.4705	10.3495	-1.87307
ABCD2	0.0169723	0.0294178	0.019613	0.0266707		HNRNPA2B1	265.018	235.234	259.911	243.146	-29.7839										DNAJC12	3.05901	3.05411	2.79105	2.22098	-0.838027
ABCD3	18.078	18.4849	18.0594	18.9872		KMT2B	4.88937	4.12589	5.03244	4.30095	-0.763482										SEMA7A	9.19974	8.26387	8.68538	7.37482	-1.82491
ABCD4	3.20644	3.11631	3.39336	3.05979		AKNA	3.39632	2.69756	3.20558	2.79061	-0.698757										UBR4	4.98015	5.97598	5.59162	5.98361	1.00346
ABCE1	59.3936	58.4346	57.6296	62.1866		MALAT1_lincRNA	4.89992	3.84864	5.10175	4.73327	-1.05128										MINK1	4.60911	3.66921	4.67288	3.9199	-0.689208
ABCF1	31.3303	28.2852	30.9879	28.1143		SMC1A	30.536	26.7224	29.4784	26.7731	-3.81357										B3GNT5	7.88519	8.1749	8.07961	9.15881	1.27362
ABCF2	45.8615	47.4865	46.1798	46.6529		NCOA6	4.88492	4.13392	4.9305	4.46965	-0.751001										NPTX2	6.41269	9.48996	9.32988	11.4646	5.05192
ABCF2P1	0	0	0	0		NSRP1	8.72288	7.4625	8.5269	7.54836	-1.26038										SEMA3A	16.057	15.2814	14.9658	14.1121	-1.94484
ABCF2P2	0	0	0	0		IPP	3.99183	3.30762	3.82565	3.50591	-0.684213										MLC1	136.631	142.694	138.704	118.106	-18.5249
ABCF3	10.8461	10.6851	11.2032	10.4736		SMC3	31.6329	27.9987	31.3458	30.1642	-3.63425										ZMYND8	7.10524	5.66693	6.71192	6.03079	-1.07445
ABCG1	0.0180402	0.0404042	0.0228683	0.0370068		TCERG1	13.4882	11.7596	13.1168	12.4762	-1.72856										SRRT	49.6292	44.2505	49.3377	44.2868	-5.34232
ABCG2	0.596017	0.72735	0.599773	0.675761		WDR83OS	15.6914	17.8034	16.8712	17.3242	2.112										NT5DC1	1.88748	2.08829	1.95165	2.31729	0.429814
ABCG4	0.00696686	0.0149847	0.0200672	0.01136		MPC1	16.4808	19.0118	17.8661	18.6578	2.53098										RN7SK_misc_RNA	13.3872	11.4149	9.68718	9.11229	-4.27494
ABCG5	0	0.00225468	0	0		NEMF	5.91699	5.15194	5.87457	5.48682	-0.765051										RSPRY1	8.58774	9.04641	8.95801	9.89782	1.31008
ABCG8	0	0	0.00281825	0		EME1	5.15129	4.2117	5.18105	4.45831	-0.939595										LYN	3.3536	3.50438	3.29845	3.9654	0.611793
ABHD1	0.0160679	0.0221969	0.023825	0.0252894		PKD1	2.44251	1.89185	2.48333	1.89376	-0.550667										FANCA	3.8927	3.45333	3.90892	3.30866	-0.584039
ABHD10	22.5486	22.3366	22.1427	22.6521		DDX12P	0.580545	0.346926	0.680177	0.418082	-0.233619										CAV2	6.06514	6.14267	5.91435	7.06846	1.00331
ABHD11	7.18831	6.94537	7.40912	7.53421		RBM26	10.311	9.02764	10.1625	9.49967	-1.28338										BCHE	17.7426	17.0742	17.9823	15.5122	-2.23042
ABHD11-AS1	0.0668516	0.053395	0.0788267	0.058057		UBR4	4.98015	5.97598	5.59162	5.98361	0.995833										SNORD3A_snoRNA	1.04238	1.10753	0.606655	0.402202	-0.640176
ABHD12	8.65376	9.08135	8.55971	8.25732		ANKS3	1.31941	1.01985	1.256	1.0551	-0.299564										FAM20C	4.97362	4.45759	4.82259	4.19795	-0.775669
ABHD12B	0.00825082	0.00519284	0.00198365	0.00518999		MAVS	5.47458	4.67683	5.63717	5.21616	-0.797755										CPT1A	1.55727	1.159	1.57682	1.21122	-0.346051
ABHD13	5.01611	4.90831	4.95353	4.98041		BRD8	7.37465	6.37986	7.69533	6.84297	-0.994799										RBM18	7.99673	8.66437	8.10458	9.17437	1.17764
ABHD14A	2.75372	2.78179	2.85429	2.65073		GPATCH8	8.50455	7.47172	8.34605	7.88243	-1.03282										KRT18	15.7874	17.9617	16.1563	19.4684	3.68098
ABHD14A-ACY1	0.0109756	0.0209401	0.0112509	0.0184653		NOM1	5.58717	4.72115	5.38421	5.09436	-0.866026										GOLIM4	23.7552	20.991	23.2052	20.8761	-2.87913
ABHD14B	2.82761	2.58833	2.85306	3.23236		TOP1	76.4976	68.2791	74.5856	71.8639	-8.21849										MAP3K14	1.01837	0.773505	1.12064	0.742507	-0.275862
ABHD15	3.03127	2.95104	3.08956	2.94817		TAF3	4.22687	3.55059	4.12478	3.89971	-0.676287										ZC3H18	9.39193	7.71139	9.01362	8.26699	-1.12494
ABHD15-AS1	0.0375536	0	0	0		TAF15	54.1498	45.9178	52.2463	47.0418	-8.23199										CEP295	2.03471	1.54049	2.06646	1.63595	-0.398757
ABHD16A	0.124194	0.136462	0.134405	0.115109		RP11-1212A22_1	0.402208	0.258321	0.467761	0.293391	-0.143887										TRIM9	21.7069	20.6527	21.2146	19.5471	-2.15976
ABHD16B	0	0	0	0.00507252		MRPL12	12.9083	16.0223	14.3739	13.9705	3.11402										ID1	42.6614	39.0117	37.1433	35.9525	-6.7089
ABHD17A	9.355	9.87822	9.61291	9.1618		MREG	15.2021	12.6627	17.7065	14.6218	-2.53941										ARC	22.4445	20.883	22.3447	19.3242	-3.12029
ABHD17AP1	0.439869	0.585214	0.487142	0.579832		IL27RA	3.06523	2.35262	2.52607	2.71099	-0.712612										GOLGA8A	0.869998	0.553864	0.999308	0.591912	-0.278087
ABHD17AP3	0	0.0274866	0.0327784	0.0271807		DDX3Y	15.8564	13.9316	15.8245	14.3454	-1.92475										MYO9B	8.54935	6.80259	8.47296	7.42141	-1.12794
ABHD17AP4	0	0	0.016525	0.00832027		TM7SF2	5.66871	6.84709	6.44543	6.38443	1.17838										RIMS4	16.2719	15.6639	16.2228	13.6552	-2.61672
ABHD17AP5	0.0884387	0.0929409	0.0793428	0.0841658		C20orf24	1.85294	2.63077	2.24279	2.32099	0.77783										CEP290	1.83001	1.37236	1.93826	1.43886	-0.391153
ABHD17AP6	0.0723409	0.0588715	0.0433812	0.0220922		SMARCA4	29.8859	24.8383	29.1422	25.4714	-5.04764										PIGW	25.3845	27.3383	26.4109	28.8479	3.46344
ABHD17AP7	0	0	0	0		CCDC88C	3.11277	2.46413	3.10236	2.62711	-0.648648										PNN	39.1331	33.1677	39.5028	34.2304	-4.90275
ABHD17AP8	0	0	0	0		ROCK2	9.64043	8.39084	9.60415	9.27991	-1.24959										DFNB31	2.6399	2.29245	2.81211	2.14007	-0.499834
ABHD17AP9	0	0	0	0		RPL7L1	57.4215	50.721	57.5394	55.1898	-6.70049										ANKRD13B	10.2715	9.26195	10.0205	8.74214	-1.52939
ABHD17B	12.8744	13.4684	12.5536	13.4905		CDK5RAP2	8.57629	7.35975	8.69633	7.65035	-1.21654										KLF6	8.63397	9.1346	9.33065	10.0274	1.39343
ABHD17C	6.38825	6.24797	6.49577	6.2629		RP11-161H23_5	2.56165	1.37514	1.71086	1.98252	-1.18651										FXYD6	30.985	31.6513	31.457	26.9411	-4.04382
ABHD18	1.74218	1.45036	1.70513	1.75022		FAM21A	6.21986	5.20927	6.01381	5.35676	-1.01059										CCDC109B	6.23732	6.45436	6.21453	7.27754	1.04022
ABHD2	10.7025	11.1917	10.8324	11.0058		HTR1D	0.767987	1.08229	0.931846	1.21071	0.314302										NSRP1	8.72288	7.4625	8.5269	7.54836	-1.17452
ABHD3	2.99947	3.08469	3.16653	3.14936		ATRX	6.47335	5.75492	6.46836	6.13855	-0.718429										GPC2	2.37338	2.11546	2.69234	1.82056	-0.552818
ABHD4	6.80553	7.14233	6.9524	6.73294		PHF21A	2.45838	2.05909	2.48531	2.16959	-0.399294										TPPP3	4.48732	4.95615	5.34234	3.15392	-1.3334
ABHD5	4.29208	4.50074	4.37026	4.62678		GTF3C6	74.6205	83.3606	80.1526	85.7254	8.74009										INA	1.75159	2.16138	1.96189	2.34918	0.597594
ABHD6	1.47466	1.33075	1.47281	1.34731		INCENP	23.1827	20.1554	21.4427	20.2834	-3.02728										CAND2	2.13339	2.18503	2.08808	1.72259	-0.410807
ABHD8	0.389989	0.473447	0.391667	0.444281		MAP3K14	1.01837	0.773505	1.12064	0.742507	-0.244864										ABCF1	31.3303	28.2852	30.9879	28.1143	-3.21596
ABI1	9.57086	9.77863	9.69052	10.0272		AHNAK	6.15091	7.24919	6.68447	7.48528	1.09828										NASP	38.6527	33.6946	38.8771	34.2994	-4.35331
ABI2	11.5078	11.4803	11.2593	11.6913		AC240274_1	0.729414	0.519946	0.689463	0.650083	-0.209469										AGAP3	7.23107	6.64622	7.17019	6.3217	-0.909372
ABI3	0	0.00640562	0	0.00984558		ARHGAP39	3.96262	3.20093	3.73701	3.18508	-0.761691										SLC27A3	19.8194	19.2478	18.9417	16.9585	-2.86088
ABI3BP	0	0	0.000803001	0		MDN1	7.37352	8.58006	8.3011	8.64823	1.20654										CASKIN1	0.815622	0.572719	0.759135	0.533552	-0.282069
ABL1	24.4723	22.7345	23.815	23.5627		GJC1	8.66869	7.3795	9.12504	8.36618	-1.28919										IER5L	14.6087	13.8638	13.3747	11.9705	-2.63819
ABL2	5.37039	5.20121	5.24625	5.35201		NASP	38.6527	33.6946	38.8771	34.2994	-4.9581										CADM3	12.5881	12.9473	13.2013	10.6382	-1.94991
ABLIM1	26.9878	28.1196	26.9471	25.9383		HERC2P2	0.826178	0.534742	1.15371	0.575977	-0.291436										ISLR2	0.847913	0.848354	0.887336	0.578781	-0.269133
ABLIM2	0.10557	0.0846472	0.100961	0.0792746		METTL2B	5.8381	4.96117	5.88763	5.42275	-0.876926										TFAP2C	2.62411	2.71792	2.73329	3.50688	0.88277
ABLIM3	0.00431809	0.00223494	0.00225965	0.00316634		DNMT1	23.2455	20.1936	22.9613	20.9627	-3.05183										FBN2	16.7201	18.8998	18.1485	18.7463	2.02619
ABO	0.00110521	0	0.00236406	0		MAP7D3	5.17007	4.49732	5.03068	4.5704	-0.672751										ATF6B	15.0545	13.5331	15.1547	13.1134	-1.94107
ABR	28.3623	27.5018	28.1756	27.0915		RUSC2	2.16854	1.77997	1.9867	1.76665	-0.388576										EHMT1	4.95199	4.45512	4.92608	4.3387	-0.613288
ABRA	0	0	0	0		NCL	253.958	222.244	246.96	231.992	-31.7136										KMT2B	4.88937	4.12589	5.03244	4.30095	-0.588427
ABRACL	20.8916	21.4738	20.6751	24.9149		CDK11B	11.4399	9.84957	11.1518	10.0202	-1.59029										SAFB	21.3834	18.4268	20.5797	19.0066	-2.37685
ABT1	12.9367	13.64	12.8897	13.3282		SMC4	32.5339	28.01	31.6904	30.066	-4.52388										KRI1	12.7963	10.7515	12.6297	11.1744	-1.62194
ABT1P1	0	0	0	0		ZNF37BP	1.38718	1.10055	1.55631	1.18505	-0.286638										JUP	0.526441	0.6144	0.685497	0.768591	0.24215
ABTB1	0.19004	0.232488	0.234213	0.189437		NEFH	1.00921	0.693763	0.906726	0.894364	-0.315447										ISLR	1.39525	0.936678	1.10318	0.833709	-0.561537
ABTB2	7.20812	7.34739	7.60088	7.09439		ZNF318	5.93863	5.12155	5.76179	5.53877	-0.817072										PNPLA2	8.15461	7.78205	8.24694	6.96762	-1.18699
AC000003_1_miRNA	0	0	0	0		FNBP4	7.99936	6.6418	8.27609	6.86727	-1.35756										GLB1L2	7.60962	7.6337	7.70634	6.51261	-1.09701
AC000029_1_miRNA	0	0	0	0		STARD9	0.531597	0.395846	0.584658	0.439944	-0.135751										GIGYF1	4.42801	3.22034	4.76613	3.49104	-0.936975
AC000032_2	0	0	0	0		KIF14	10.9165	9.34938	10.5536	9.95776	-1.56707										SV2A	23.2055	22.0178	22.9246	20.7319	-2.47364
AC000035_3	0.0204738	0	0	0		PAPD7	6.12895	5.30451	5.94945	5.36761	-0.82444										SDHD	40.7534	42.8971	40.651	45.9836	5.23018
AC000036_4	0	0	0	0		RP11-20I23_13	0.641775	0.31274	0.644712	0.400066	-0.329035										AHDC1	4.87387	4.48827	4.85617	4.17383	-0.700039
AC000041_10	0	0	0	0		C22orf46	1.21748	0.933786	1.17757	1.12048	-0.283692										PLXNA1	15.0888	13.4855	15.3096	13.4684	-1.62037
AC000041_8	0	0	0	0		PRRC2A	54.3064	47.4313	52.8786	49.6777	-6.87509										SFSWAP	3.05294	2.63079	3.11685	2.65895	-0.393985
AC000067_1_lincRNA	0	0	0	0		NPIPB4	0.684316	0.500439	0.801213	0.512239	-0.183877										CAV1	97.8451	99.6808	92.4361	110.026	12.1807
AC000068_10	0.183899	0.119471	0.0962378	0.189981		BRD4	8.86115	7.75858	8.52294	8.07611	-1.10256										AKNA	3.39632	2.69756	3.20558	2.79061	-0.605711
AC000068_5	0.443584	0.339977	0.318326	0.323198		SPAG5	21.5816	19.2855	21.3913	19.7514	-2.29612										SYMPK	10.8656	9.80862	10.7534	9.58047	-1.28513
AC000068_9	0.42283	0.527609	0.583761	0.53942		UPF3B	8.971	7.43307	9.26887	7.95697	-1.53793										COL4A1	67.7971	59.869	69.2332	58.4704	-9.32678
AC000077_2	0	0	0	0		ZMIZ1	14.0496	12.2928	13.282	12.6616	-1.75674										STRA6	0.387613	0.305084	0.41552	0.243018	-0.144596
AC000078_5	0	0	0	0		LARP7	11.0304	9.69518	11.0523	10.0374	-1.33523										SLC27A1	2.60521	2.40211	2.58875	2.16568	-0.439529
AC000081_2	0	0	0	0		LINC00963_processed_transcript	1.72061	1.44833	1.70144	1.53163	-0.27228										AP3S1	13.6098	14.6187	14.3896	15.4245	1.81476
AC000089_3	0.10561	0.0958537	0.206495	0.176591		IGFBP3	4.28411	5.57069	5.23156	4.38034	1.28658										SUN2	7.79985	6.87138	7.40113	6.78102	-1.01883
AC000095_11	0	0	0	0		MRC2	24.2613	21.2237	24.6094	20.577	-3.03763										S1PR3	0.336473	0.447288	0.4302	0.551163	0.21469
AC000095_9	0	0	0.0085934	0.0180529		NEAT1_lincRNA	0.219114	0.163533	0.269989	0.219882	-0.0555815										RPAP1	11.5832	10.3394	11.0857	10.3043	-1.27894
AC000099_1	0	0	0	0		GPR12	1.18825	1.61713	1.4604	1.30644	0.428877										ZC3H12C	5.56598	6.05395	5.96177	6.34981	0.78383
AC000111_3	0	0	0	0		CLSPN	7.25448	6.10158	7.25676	6.72812	-1.1529										RUSC2	2.16854	1.77997	1.9867	1.76665	-0.401897
AC000111_4	0	0	0	0		RBM33	4.66014	4.0057	4.6905	4.14815	-0.654441										CLASRP	3.5311	2.9289	3.5831	2.87983	-0.651266
AC000111_5	0	0	0	0		NCAPG2	14.6193	13.1175	14.0723	13.8117	-1.50178										FBN1	0.463023	0.569464	0.528489	0.596712	0.133689
AC000111_6	0	0	0	0		PLCB3	9.59583	8.24946	9.69743	8.43181	-1.34637										DDIT4	140.555	128.243	126.449	117.727	-22.8282
AC000120_7	0.0133919	0.0200627	0.0633732	0.0251472		TNRC6A	10.7059	9.52541	11.01	10.21	-1.18048										NLGN3	3.56505	3.7077	4.02474	2.8542	-0.710853
AC000123_2	1.13812	1.07507	1.02434	1.17752		CCDC18	1.55908	1.22244	1.74591	1.26951	-0.336641										MPHOSPH8	8.25987	6.52331	8.66872	6.93902	-1.32085
AC000123_3	1.12128	0.917808	0.988017	1.05197		KIF7	2.70258	2.127	2.47629	2.18857	-0.575578										PTOV1	22.7499	22.031	22.3818	20.2979	-2.45194
AC000123_4	0	0.0142341	0.0316395	0		MYH10	25.1569	22.0532	24.8855	23.5324	-3.10372										NRCAM	28.8029	27.5792	29.3865	25.8688	-2.93416
AC000124_1_lincRNA	0	0	0	0		NCKAP5L	2.9833	2.51022	2.87796	2.7719	-0.473086										THBS2	4.76173	4.60717	4.82325	4.0678	-0.693934
AC000354_1_miRNA	0	0	0	0		BRCA1	9.61266	8.52033	9.39135	9.38636	-1.09233										DCTN1	13.6196	12.5926	13.4074	12.1193	-1.50024
AC000362_1	0	0	0	0		FAM193A	5.21036	4.40382	5.2145	4.51574	-0.806541										RSRP1	1.53762	1.24823	1.71932	1.19907	-0.338553
AC000367_1	0	0	0	0		PLCB1	1.7165	1.4866	1.61722	1.55583	-0.229898										ABCA3	15.4297	14.9654	15.4306	13.5619	-1.86777
AC000370_2	0	0	0	0		ATP6V0B	39.7343	44.0125	41.3434	40.7787	4.2782										AP3D1	18.5437	16.5576	18.1426	16.5561	-1.98764
AC000374_1	0	0	0	0		BCOR	7.42667	6.35171	6.86746	6.48422	-1.07497										DSTN	71.94	73.8265	71.0093	80.6341	8.69409
AC000403_1_miRNA	0	0.09181	0	0.0968824		SRRT	49.6292	44.2505	49.3377	44.2868	-5.37872										MAP7D1	21.7196	18.7219	21.3674	18.7624	-2.9572
AC000403_4_lincRNA	0.0212042	0.0195429	0.0204277	0.0366712		RP11-384K6_6	0.930673	0.665539	1.03549	0.811697	-0.265134										FAM193A	5.21036	4.40382	5.2145	4.51574	-0.694619
AC001226_7_lincRNA	0.151445	0.133853	0.0418031	0.0717162		CASC5	5.72925	4.91921	5.93964	5.91567	-0.810042										SGSM2	3.77411	3.31641	3.99233	3.16702	-0.607088
AC002044_1	0.00862308	0	0.027264	0		PHF3	10.0142	8.69276	9.63105	9.48804	-1.32143										AKAP9	1.62738	1.2119	1.72953	1.32227	-0.305106
AC002044_3	0	0	0	0		MFSD5	10.2999	11.5977	11.0777	10.9077	1.29773										DAB2IP	8.24226	7.41593	8.0277	7.19843	-1.04384
AC002044_4	0	0	0	0		GOLIM4	23.7552	20.991	23.2052	20.8761	-2.76424										GLDC	35.0021	32.8772	34.4728	31.4686	-3.53354
AC002056_3	0.448524	0.539058	0.603909	0.639575		NAP1L3	0.809282	1.17997	1.09937	0.916381	0.37069										TNIK	3.38793	2.99674	3.37083	2.82694	-0.560993
AC002056_5	0	0	0	0		KIF4A	18.8472	16.8972	18.3869	17.4788	-1.94996										DENND4B	6.10562	5.4553	5.80594	5.35786	-0.747759
AC002059_10	0.0175354	0	0.0281603	0.0158556		ZSWIM1	2.49891	1.91471	2.70343	2.10066	-0.584198										FAM101B	8.30742	8.52667	8.37026	9.61483	1.30741
AC002064_4	0	0	0	0		RAD50	6.55757	5.78342	6.45654	6.1238	-0.774149										ADGRL1	2.26664	1.83292	2.15148	1.75155	-0.515087
AC002064_5_lincRNA	0.00986999	0.0105866	0.0325192	0.0211476		RTF1	19.6769	17.6049	19.1269	18.3912	-2.07193										EPN2	7.34936	6.99817	7.07264	6.10786	-1.2415
AC002064_7	0	0.0212278	0.0448889	0		SAFB	21.3834	18.4268	20.5797	19.0066	-2.95658										ARL8B	27.0363	28.5575	27.2685	30.2521	3.21583
AC002066_1	0.0128599	0.0127947	0.00726739	0		BAZ1A	23.0323	20.6354	22.5148	21.5481	-2.39689										CSPP1	2.16553	1.70301	2.10054	1.79675	-0.368773
AC002069_5	0	0	0	0		FBN2	16.7201	18.8998	18.1485	18.7463	2.17967										SOGA1	11.5628	9.4252	11.4399	10.0511	-1.51171
AC002069_6	0	0	0	0		HSP90B1	248.899	224.496	250.339	229.508	-24.4029										CTB-50L17_10	13.2138	12.2555	12.9038	11.5734	-1.64039
AC002070_1_miRNA	0	0	0	0		SFSWAP	3.05294	2.63079	3.11685	2.65895	-0.42215										LAMB1	39.1508	36.0393	40.0548	33.7595	-5.39125
AC002072_1_miRNA	0	0	0	0		SURF6	14.4564	12.5183	13.7151	12.9439	-1.93809										COL4A2	67.6721	59.8424	68.6742	58.8381	-8.83395
AC002075_3	0	0	0	0		USP25	3.68576	3.1638	3.62696	3.44415	-0.521957										ABRACL	20.8916	21.4738	20.6751	24.9149	4.02325
AC002075_4	0.0836014	0.0307937	0	0		NOL8	10.8293	9.62168	10.7318	10.1476	-1.20758										CACNG8	4.80304	4.11371	5.18793	4.06493	-0.738112
AC002076_10	0.0695762	0.133329	0.0874467	0.0290583		COTL1	80.4054	87.0256	83.3754	85.2902	6.62022										KIF7	2.70258	2.127	2.47629	2.18857	-0.514009
AC002115_5_lincRNA	0	0	0	0		ABAT	4.37679	5.31968	5.31723	4.76126	0.942899										POLRMT	23.3962	22.7644	23.4823	20.6372	-2.75902
AC002115_9_lincRNA	0.014726	0	0.01552	0.0399461		NHLH1	0.0571149	0.164979	0.108609	0.0488518	0.107864										HNMT	7.58315	6.74351	7.13893	6.5834	-0.999745
AC002116_7	0.964762	0.94052	1.16301	1.02127		SYNPO	8.26382	6.7165	7.15969	5.74318	-1.54733										RPPH1	0.906179	0.850008	0.381365	0.355185	-0.550994
AC002116_8	0	0	0	0		EMP2	5.38067	4.72441	5.47512	5.06332	-0.656256										PROSER3	1.31154	1.10294	1.40366	1.04629	-0.265245
AC002117_1	0.0972021	0.12206	0.169151	0.0884079		DDX46	18.7412	17.0086	18.379	17.6795	-1.73259										PPP1R26	4.90865	3.97379	4.63378	4.1153	-0.793347
AC002127_2	0	0	0	0		GPALPP1	2.33207	1.97617	2.39278	2.18101	-0.355899										SRRM1	22.3228	18.4299	21.3462	19.9483	-2.37454
AC002127_4_lincRNA	0	0	0	0.0103726		PPP1CA	62.9903	68.436	64.1244	67.115	5.44569										ATP1B2	3.8463	3.2984	4.12438	2.91184	-0.934455
AC002128_5	0	0	0	0		GNL3L	9.7856	8.4543	10.2296	9.47258	-1.3313										SREBF2	36.013	34.2123	35.1296	32.6802	-3.33274
AC002306_1	0	0	0	0		TAF10	7.37063	8.25707	7.56458	7.51211	0.886436										PODXL2	43.6112	43.0872	43.1413	38.3972	-5.21399
AC002310_10	0	0	0.0121927	0		SLC16A1-AS1	0.762844	0.599675	0.757728	0.648439	-0.163169										ADI1	17.3004	19.1428	17.6057	19.9887	2.68828
AC002310_11	0	0	0	0		ZNF593	17.2567	19.3829	17.2387	18.1119	2.12622										FBLN2	3.21752	2.92765	3.72995	2.46065	-0.756875
AC002310_12	0.103148	0.120316	0.151729	0.14044		GTF2IP13	0.115418	0.0694176	0.115056	0.0896986	-0.0460003										NPIPB4	0.684316	0.500439	0.801213	0.512239	-0.172076
AC002310_13	0	0	0	0		IQGAP2	7.3765	6.54346	6.87881	6.62452	-0.833048										ANKS3	1.31941	1.01985	1.256	1.0551	-0.264307
AC002310_14	0.0430561	0.0738772	0.0936293	0.0682829		IL17D	1.31077	1.63636	1.44658	1.34675	0.325588										CHAF1A	17.9051	15.5714	17.6889	15.9056	-1.99952
AC002310_17	0	0	0	0		RTP5	0.34122	0.59876	0.42825	0.463034	0.257541										PLCH1	7.93998	7.50397	7.62731	7.08144	-0.858537
AC002310_7	0.103904	0.0909864	0.0832673	0.0943911		LANCL2	6.30613	7.34407	6.78765	7.1844	1.03793										EIF4G3	11.5643	9.83498	11.5759	10.2617	-1.3026
AC002314_4	0	0	0	0		DLG4	3.93319	3.34494	3.85634	3.42868	-0.588254										RBM33	4.66014	4.0057	4.6905	4.14815	-0.511989
AC002331_1_lincRNA	0	0	0	0		NDUFA8	65.2038	73.175	68.9862	74.1955	7.97114										FAM65A	8.32029	7.33785	8.00229	7.4162	-0.904089
AC002366_1_miRNA	0	0	0	0		RBM19	9.24512	8.16643	9.05525	8.31946	-1.07869										CAMK1D	4.19952	3.66999	4.0308	3.65945	-0.540071
AC002366_3	0	0	0	0		LRCH3	2.48267	2.16269	2.49654	2.30686	-0.319975										CEP152	2.08307	1.48595	2.15583	1.64337	-0.439696
AC002368_4	0	0	0	0		FMNL2	15.6592	13.1065	15.6598	13.5225	-2.55279										BCOR	7.42667	6.35171	6.86746	6.48422	-0.942459
AC002383_2_lincRNA	0	0	0	0		ZNF512B	6.55753	5.47013	6.59386	5.58301	-1.0874										FAM21A	6.21986	5.20927	6.01381	5.35676	-0.863105
AC002386_1_lincRNA	0	0	0	0		MAP4K5	6.51162	5.62302	6.47896	6.14592	-0.888593										RYBP	5.76394	5.96983	5.7615	6.51295	0.749008
AC002389_1_miRNA	0	0	0	0		CCAR1	16.7721	14.9817	17.6885	15.859	-1.79037										LAMB2	6.70245	6.43056	7.1232	5.62232	-1.08013
AC002395_1_miRNA	0	0	0	0		UGDH-AS1	1.01608	0.721919	0.935839	0.799919	-0.294163										SRP9	336.124	343.975	338.146	367.924	31.7998
AC002398_11	0.00344241	0.00720079	0.016256	0.004027		POU3F3	20.6521	18.2198	20.2074	19.6166	-2.43227										GAK	3.38411	3.13391	3.34883	2.97538	-0.40873
AC002398_12	0	0	0	0.0124471		EMC2	6.46793	5.5557	6.00432	5.96195	-0.91223										CGGBP1	22.3729	23.1102	23.082	24.7357	2.3628
AC002398_13	0	0	0.0363737	0.0181513		COL4A6	4.38291	3.72472	4.0817	3.42134	-0.65819										ADCY6	3.85809	3.66849	4.09029	3.38533	-0.472756
AC002398_9	0	0	0	0		SCAF11	15.0711	13.4585	14.4751	14.7746	-1.61259										GDPD2	5.36747	5.50499	5.63731	4.37163	-0.995838
AC002400_1	0	0	0	0		PRRC2B	25.8321	22.3849	25.4063	23.187	-3.44714										PARVA	7.18789	7.76549	7.4495	8.28679	1.09889
AC002401_1	0.105491	0.0479693	0.0984709	0.0991573		PPM1D	10.6323	11.7383	11.0545	11.389	1.10601										TP53INP1	9.13094	10.3833	9.52419	10.9587	1.82775
AC002429_1_miRNA	0	0	0	0		CPLX1	0.591917	0.874037	0.723969	0.82275	0.28212										LENG8	8.50731	7.25341	9.34651	7.25044	-1.25687
AC002429_4	0	0	0	0		ERICH1	1.67475	1.41967	1.71316	1.55702	-0.255079										SALL2	13.8944	13.2679	13.6705	12.0452	-1.84922
AC002429_5	0	0	0	0		FAM65A	8.32029	7.33785	8.00229	7.4162	-0.982437										FTL	1021.95	1087.29	1033.07	1118.09	96.1428
AC002451_3	0.021689	0.014084	0	0		RSRP1	1.53762	1.24823	1.71932	1.19907	-0.28939										PAPD7	6.12895	5.30451	5.94945	5.36761	-0.761338
AC002454_1	3.1119	2.88508	3.05702	2.88225		ACTB	1262.56	1367.38	1293.37	1313.86	104.824										CLN8	4.45519	4.23245	4.50327	3.92225	-0.532942
AC002456_2	0.305187	0.290115	0.275474	0.458208		CNTRL	1.28472	0.998963	1.31981	1.04509	-0.285752										PLCB3	9.59583	8.24946	9.69743	8.43181	-1.16402
AC002463_3_lincRNA	0	0	0	0.00652407		SEMA4G	0.791408	0.594185	0.784951	0.615353	-0.197223										IQCE	2.25008	1.93488	2.22135	1.84773	-0.402343
AC002464_1_miRNA	0	0	0	0		ABCF1	31.3303	28.2852	30.9879	28.1143	-3.04507										CDK5RAP2	8.57629	7.35975	8.69633	7.65035	-0.925934
AC002465_2	0	0	0	0		RP11-1334A24_5	0.116394	0.0387471	0.117596	0.0925982	-0.0776465										CENPJ	4.92936	3.77413	5.0889	4.16731	-0.762051
AC002467_7	1.39658	1.72815	1.71133	1.85914		PPP1R9A	1.68156	1.40983	1.61822	1.47695	-0.271723										ADGRV1	0.996356	1.21571	1.26919	1.16804	0.171683
AC002472_11	0	0	0	0		TICRR	6.80962	5.93986	6.66093	6.13862	-0.869763										KDM3A	4.07635	3.60095	4.0486	3.53856	-0.537785
AC002480_2_lincRNA	0	0	0	0		SLX4	2.34775	1.99293	2.2045	2.02321	-0.354815										ECM1	1.39206	1.35625	1.4684	1.84652	0.454462
AC002480_3	0.00586234	0.0100883	0.00362473	0.0192722		ARHGAP11B	1.78508	1.38843	1.87177	1.44409	-0.39665										ARL2BP	56.463	61.6341	59.0047	63.4989	7.03584
AC002480_4	0	0	0.0278843	0		ZNF69	0.591143	0.387809	0.610241	0.458597	-0.203334										ADGRB1	11.2004	10.5758	11.4686	9.24446	-1.95594
AC002480_5	0	0	0	0		GPR89A	0.729395	0.915287	0.86644	0.854665	0.185892										RP11-157P1_4	1.68722	1.40089	1.70795	0.89254	-0.79468
AC002486_2	0	0	0	0		SNAPC4	6.93829	5.89242	7.11884	5.96888	-1.04587										WIZ	10.3618	8.98778	9.59656	9.1325	-1.22931
AC002486_3	0.0398954	0.11377	0.146848	0.0580291		MTR	7.33855	6.4426	7.13738	6.75812	-0.895953										LTBP4	3.064	2.59274	2.86516	2.593	-0.470994
AC002511_2_lincRNA	0	0	0	0		WDR60	1.69697	1.42009	1.82675	1.45188	-0.276883										PPP1R12C	2.85681	2.55501	2.99265	2.47149	-0.385319
AC002511_3_lincRNA	0	0	0	0		MBD6	6.34643	5.49723	6.07569	5.76364	-0.849204										CWF19L2	4.05866	3.56891	3.82907	3.42694	-0.631727
AC002519_6	0.00481654	0	0.00460646	0.0222193		TXLNA	23.4985	20.9064	23.1532	21.7402	-2.59205										GOLGA4	5.16296	3.66742	5.73077	4.38106	-0.781896
AC002519_8	0.00503045	0	0	0		PYGL	20.1126	17.4452	18.3662	19.2712	-2.66744										PURB	15.4447	15.9888	15.6635	17.0604	1.61576
AC002523_1	0	0	0	0		MIR210HG_lincRNA	0.376907	0.179119	0.284286	0.251334	-0.197787										CDK11B	11.4399	9.84957	11.1518	10.0202	-1.41967
AC002530_1_miRNA	0	0	0	0		RPS2P32	2.07979	2.84491	2.3637	2.5803	0.765117										CHERP	19.4546	16.6186	18.3156	17.204	-2.25056
AC002539_1	0	0	0	0		DMTF1	3.62338	3.10938	3.79875	3.18799	-0.514004										KIF15	10.3454	8.44642	10.1421	8.95117	-1.39418
AC002539_2_miRNA	0	0	0	0		KMT2E	5.62797	4.96498	5.53551	5.0428	-0.662994										TNRC18	5.9358	4.91864	5.74511	5.13327	-0.802523
AC002542_2	0	0	0	0		RP11-972P1_7	0.0588086	0.0142198	0.0429892	0.0382192	-0.0445888										ANAPC13	28.6515	31.2034	29.2155	31.9996	3.34807
AC002543_2	0	0	0	0		ZNF182	1.9151	1.53193	1.90649	1.79216	-0.383164										SURF6	14.4564	12.5183	13.7151	12.9439	-1.51248
AC002550_5	0.0274085	0.0167346	0.0127851	0.017535		TMEM147	50.1687	54.6349	51.8464	50.5311	4.46619										NAB2	22.827	20.7953	21.3294	20.1272	-2.69978
AC002550_6	0.16149	0.159695	0.173432	0.178677		SLC35B1	7.78482	8.7296	8.6148	8.22722	0.944774										GPM6A	46.4643	47.1982	46.6738	41.4047	-5.05959
AC002551_1	0	0	0	0		ARSI	0.697065	0.936544	0.811581	0.767662	0.239479										HERC2P2	0.826178	0.534742	1.15371	0.575977	-0.250201
AC002553_4	0	0	0	0		ZNF397	2.35204	1.9374	2.62794	2.02277	-0.414632										TTYH3	61.5834	61.6007	63.3363	54.8352	-6.74819
AC002558_1_miRNA	0	0.174802	0.256024	0.168069		TRIP11	3.96053	3.49993	3.98397	3.80619	-0.460599										GMFB	26.3547	27.368	26.2962	29.392	3.03725
AC002978_1_miRNA	0	0	0	0		CHAF1A	17.9051	15.5714	17.6889	15.9056	-2.33374										ANKRD36B	0.399602	0.36121	0.481062	0.26949	-0.130112
AC002979_1_miRNA	0	0	0	0		NOLC1	121.641	110.958	118.096	113.77	-10.6835										LOXL1	13.7972	13.1536	12.8584	11.7171	-2.08014
AC002981_1_miRNA	0	0	0	0		SLC25A38	17.4991	19.4454	18.6018	18.4229	1.94637										VASH1	3.53062	3.25248	3.37605	2.97865	-0.551973
AC002984_2	0	0	0	0		ATP5H	28.1192	30.6612	28.7235	30.1738	2.54196										CYLD	0.821376	0.894349	0.845875	0.989937	0.16856
AC002985_3	0	0	0	0		C7orf55	0.33978	0.584389	0.469739	0.548498	0.244609										ATN1	40.2156	35.2179	38.8722	36.0704	-4.14513
AC003001_1_miRNA	0	0	0	0		ZNF236	1.61311	1.3692	1.6249	1.5105	-0.243908										FNBP4	7.99936	6.6418	8.27609	6.86727	-1.13209
AC003002_4	0	0	0	0		CCDC66	0.999633	0.800964	1.05349	0.840584	-0.198669										DNMT1	23.2455	20.1936	22.9613	20.9627	-2.28273
AC003002_6	0.00580373	0.0128265	0.0560511	0.045296		NOP14	34.3964	30.3452	33.775	31.0833	-4.05121										PTP4A1	52.0055	55.0394	52.2928	58.3158	6.31031
AC003003_5	0.0758295	0.0647645	0.058113	0.0635741		RP11-291L22_9	0.235955	0.155817	0.248446	0.19198	-0.0801376										TXN	122.445	131.083	126.623	134.331	11.8856
AC003005_2_lincRNA	0.0105761	0.0338097	0.0233909	0.0123721		HIP1R	6.44373	5.53346	6.41392	5.97435	-0.910277										MED25	6.83702	6.26052	6.69793	6.03587	-0.801153
AC003005_4	0	0	0	0		CTD-2035E11_3	1.33321	2.13924	1.66179	1.5177	0.80603										F11R	0.369102	0.54928	0.497507	0.565235	0.196133
AC003006_1_miRNA	0	0	0	0		GPX1	154.996	170.72	159.264	160.879	15.7247										DBN1	62.4859	61.2148	64.6182	55.3172	-7.16877
AC003006_7	0	0	0	0		TNRC18	5.9358	4.91864	5.74511	5.13327	-1.01715										SF3B2	34.9389	32.4721	33.6082	32.1269	-2.81192
AC003009_1	0	0	0.0128504	0		TUSC2	9.19442	10.4584	9.94847	10.2041	1.26393										GATAD2A	27.5234	25.0748	26.8456	25.0474	-2.47605
AC003045_1	0	0	0	0		MRPL14	49.6854	54.6635	49.6136	51.1142	4.97811										HNRNPA2B1	265.018	235.234	259.911	243.146	-21.8716
AC003075_4	0.0325238	0.0559826	0.0657133	0.0831422		KIF18B	13.4585	11.9113	13.1225	12.0988	-1.54717										RAI1	5.04899	4.08322	5.01887	4.39965	-0.649335
AC003080_4	0	0	0	0		AC074117_10	1.47156	1.12145	1.64772	1.28	-0.35011										ZEB1	20.0967	18.669	19.8068	17.6031	-2.49363
AC003084_2_lincRNA	0	0	0	0		CCDC177	1.16674	1.51727	1.33993	1.20346	0.350531										RAB6B	2.77952	2.69626	2.82418	2.29396	-0.485559
AC003088_1_lincRNA	0	0	0.0135681	0		F11R	0.369102	0.54928	0.497507	0.565235	0.180178										FAM200B	6.91155	7.75395	7.66316	8.00397	1.09243
AC003090_1_lincRNA	0.00236608	0	0	0		ATHL1	1.29338	1.02301	1.38938	1.17669	-0.270369										SMARCA1	8.61518	7.74201	8.24619	7.59068	-1.02449
AC003092_1_lincRNA	0	0	0	0.0221135		CHD2	2.33885	1.96919	2.43233	2.16763	-0.369652										ANO8	3.2069	2.84437	3.21253	2.72142	-0.485484
AC003092_2_lincRNA	0	0	0	0		COL18A1	5.58369	4.83765	5.36906	6.06971	-0.746049										RAB21	4.31524	4.3706	4.34612	4.79354	0.478294
AC003101_1_lincRNA	0	0	0	0		PRPF4B	17.0533	15.266	17.0864	15.7983	-1.7873										PRRC2A	54.3064	47.4313	52.8786	49.6777	-4.62873
AC003104_1	0.0145081	0.0157033	0.0406561	0.0320167		MMACHC	1.49901	1.22828	1.45619	1.44498	-0.27073										C6orf226	4.1174	5.16141	5.38963	5.70482	1.58742
AC003658_1_miRNA	0	0	0	0.0541999		FBN1	0.463023	0.569464	0.528489	0.596712	0.106442										NOVA1	3.55285	3.34502	3.54839	3.11332	-0.439531
AC003664_1_lincRNA	0	0	0.0154858	0		TSC1	2.84568	2.42525	2.80032	2.54446	-0.420426										SCRIB	35.0814	32.0391	34.4062	30.7777	-4.30369
AC003666_1_miRNA	0	0	0	0		SAMD1	34.7819	30.9421	32.5031	31.5565	-3.83981										KIF18B	13.4585	11.9113	13.1225	12.0988	-1.35967
AC003681_1_miRNA	0	0	0	0		CLPTM1	20.345	22.2816	21.5465	20.8319	1.93663										ANK2	9.91125	9.55154	9.92967	9.02051	-0.890743
AC003682_16_lincRNA	0.0181047	0.0158978	0.0162568	0		C19orf53	67.0593	73.365	68.442	68.4158	6.30575										AP3B2	0.571488	0.644747	0.648048	0.73777	0.166282
AC003682_17	0	0	0	0		SETD5	11.1281	9.68946	11.2517	10.1689	-1.43865										LARP1	53.5235	46.1085	52.0449	48.5242	-4.99932
AC003688_1_miRNA	0	0	0	0		UACA	2.02085	1.71383	1.97972	1.88296	-0.307014										PPP1R9B	19.1725	16.855	18.7658	17.1907	-1.9818
AC003956_1	0	0	0	0.0424895		FOS	9.77093	12.1507	12.7591	11.7874	2.37974										RBM25	13.4513	11.0573	13.3364	12.1079	-1.34346
AC003958_2	0	0	0	0		MRPS12	37.2958	41.2881	37.523	39.7722	3.9923										F3	8.0498	7.43401	8.16235	6.73155	-1.31825
AC003958_6	0	0	0	0		RPH3AL	0.0910907	0.157021	0.110144	0.106619	0.0659299										HEBP2	1.14672	1.21617	1.15176	1.35116	0.204441
AC003968_1_miRNA	0	0	0	0		C6orf15	11.7035	14.842	13.0551	16.7347	3.1385										KDM5C	15.2055	13.9917	15.2515	13.6716	-1.53389
AC003973_1	0	0	0	0		USP32P1	0.00279989	0.020303	0.009947	0.00405054	0.0175031										DYNLT3	7.9408	7.8763	7.83918	9.31161	1.37081
AC003973_3	0	0	0	0.00582216		MARCH2	1.31577	1.71351	1.4277	1.52905	0.397746										DDX10	8.96356	8.17994	8.54975	8.06725	-0.896309
AC003973_4_lincRNA	0	0	0	0		TXNDC17	19.2601	20.9586	20.122	21.0118	1.69859										AEBP1	11.1206	9.8451	11.5124	9.92293	-1.19764
AC003973_5_lincRNA	0	0	0	0		DLG5	5.96839	5.13088	6.12794	5.80422	-0.837512										TFRC	30.5974	27.255	27.8413	26.859	-3.73848
AC003984_1_lincRNA	0	0	0	0		HIST1H3E	0.799918	1.23059	1.1342	1.12379	0.430673										RP11-22B23_1	0.70603	0.435591	0.649433	0.483046	-0.222984
AC003985_1_lincRNA	0	0	0	0		RPAP1	11.5832	10.3394	11.0857	10.3043	-1.24379										SKI	19.7024	17.6648	18.6954	17.7196	-1.98283
AC003986_5	0	0	0	0		TRIM52-AS1_processed_transcript	1.02606	0.577306	0.855913	0.803074	-0.448754										HUNK	2.41225	2.6297	2.58567	2.93587	0.523618
AC003986_6	0	0	0	0		NID2	0.139789	0.241522	0.2273	0.178499	0.101733										ARHGAP33	1.24778	1.07156	1.29616	0.976384	-0.271397
AC003986_7	0	0	0	0		DLL4	0.0436887	0.106441	0.099185	0.0594619	0.0627522										MYBBP1A	42.6256	37.7461	41.2236	38.5332	-4.09241
AC003988_1_lincRNA	0	0	0	0		ADGRL1	2.26664	1.83292	2.15148	1.75155	-0.433712										SLX4	2.34775	1.99293	2.2045	2.02321	-0.324537
AC003989_3	0	0	0	0		GOLGA6L10	0.0765915	0.0280727	0.079547	0.0633463	-0.0485188										NFATC4	1.77391	1.57727	1.76852	1.47702	-0.296884
AC003989_4	0	0	0	0		RP11-126L15_4	0.297916	0.897631	0.575287	0.638145	0.599714										CNTRL	1.28472	0.998963	1.31981	1.04509	-0.239624
AC003991_3	0.0277459	0.0272726	0.0238921	0.0286844		TROAP	7.80243	6.77628	7.95661	7.18351	-1.02615										BTBD11	0.0841795	0.0850713	0.103169	0.149528	0.0653484
AC003991_3_antisense	0.0072266	0.00260928	0.00225831	0.00260612		CEP170	9.78245	8.66015	9.42766	9.06571	-1.1223										EPHA2	36.7184	37.1392	37.6027	32.9354	-3.78301
AC004000_1_miRNA	0	0	0	0		TAOK2	6.97939	6.08158	6.91975	6.21208	-0.897811										TNKS1BP1	16.7713	15.4545	16.8488	15.1598	-1.61148
AC004000_2_miRNA	0	0	0	0		UQCR10	74.3535	81.1638	77.1877	79.2676	6.81035										NEURL4	5.48957	4.93273	5.75428	4.82627	-0.6633
AC004004_2	0	0	0	0		YEATS2	9.73392	8.53005	9.92758	8.69612	-1.20388										MGAT4A	1.78278	1.90158	1.81939	2.06956	0.286773
AC004006_2	0	0	0	0		SORL1	1.35059	1.56442	1.46438	1.51976	0.213828										ZDHHC8	6.74343	6.0645	6.8635	5.83931	-0.904119
AC004009_1	0	0	0	0		ZNF581	15.865	17.765	16.3146	16.6814	1.90003										SYNPO	8.26382	6.7165	7.15969	5.74318	-2.52064
AC004009_2	0	0	0	0		EEA1	4.17499	3.55515	4.16511	3.80147	-0.619845										MAP7D3	5.17007	4.49732	5.03068	4.5704	-0.599677
AC004009_3_lincRNA	0	0	0	0		LYPD1	43.9919	51.4482	50.2104	48.0709	7.45626										PTBP3	17.0215	17.2964	16.2913	19.2423	2.22082
AC004012_1_lincRNA	0.0135481	0	0	0		CKAP5	42.7977	38.1631	42.9746	40.0148	-4.63467										PPIG	15.4262	12.8142	14.8757	13.7757	-1.65058
AC004014_3_lincRNA	0	0	0	0		ODF2	11.2437	9.85225	11.3806	10.2773	-1.39148										TMEM94	8.17189	7.53443	8.55701	7.21433	-0.957564
AC004016_1_miRNA	0	0	0	0		YTHDC1	10.3698	9.31624	10.2786	9.42457	-1.05357										SNAPC4	6.93829	5.89242	7.11884	5.96888	-0.96941
AC004019_10	0	0	0	0		ZDHHC12	5.07863	5.97054	5.38725	5.54708	0.89191										ZNF423	2.96542	2.62739	2.90683	2.56718	-0.39824
AC004019_13	0.00426755	0.00770654	0.0110906	0.00790877		HAPLN3	1.90084	2.27117	2.35044	1.98256	0.370325										CLCN6	2.924	2.60097	2.98321	2.50445	-0.419554
AC004022_7	0	0	0	0		TCN2	2.89241	3.3857	3.02002	3.42548	0.493293										ZNF574	6.7026	6.39531	6.2566	5.88966	-0.812938
AC004022_8	0	0	0	0		NDUFB2	14.1335	15.4817	14.8626	14.8687	1.3482										RBM19	9.24512	8.16643	9.05525	8.31946	-0.925663
AC004051_2_lincRNA	0	0	0	0		MDM4	1.58419	1.24183	1.81399	1.47285	-0.342363										SLC35D1	6.262	6.86009	6.66727	7.05988	0.797887
AC004052_1_miRNA	0	0	0	0		MYO1D	0.0644397	0.116523	0.0848729	0.0840303	0.0520833										NFIC	20.1349	18.3464	19.0763	18.4291	-1.70578
AC004053_1	0.00236608	0	0	0		C5orf66	0.204853	0.289139	0.282374	0.256801	0.0842857										FAM126A	5.09588	5.10529	5.09412	5.66705	0.571164
AC004053_2_miRNA	0	0	0	0		BOLA3	8.97384	10.0289	9.18866	10.0789	1.05506										TSPYL2	1.74784	1.55273	1.7675	1.43526	-0.312576
AC004054_1	0	0	0	0		CEP135	1.9536	1.67179	1.97567	1.85602	-0.281811										RREB1	1.80019	1.56301	1.66145	1.57161	-0.228583
AC004057_1	41.995	44.3567	41.5452	44.8374		CNTN2	0.0359808	0.0708346	0.0541596	0.0398362	0.0348538										PLEKHG5	3.71536	3.26958	3.69527	3.27285	-0.442509
AC004062_2	0	0	0	0		FREM2	9.6542	10.8311	10.2588	9.61329	1.17685										SDC3	37.7359	36.9002	40.0319	31.9652	-5.77071
AC004063_1_lincRNA	0	0	0	0		GOLGA2	4.42094	3.75264	4.28508	3.84822	-0.668298										MAPK8IP3	1.40632	1.10476	1.8052	1.10035	-0.305973
AC004066_2	0	0	0	0		DMPK	1.80729	1.39217	1.95821	1.50932	-0.415126										LPCAT4	4.17293	3.63534	4.10896	3.51416	-0.658776
AC004066_3	0	0	0	0		RSRC2	6.46714	5.82454	6.67859	6.22774	-0.642601										CENPE	6.64651	4.19542	7.14967	4.81485	-1.83166
AC004067_5	0.135768	0.225023	0.186046	0.234229		TIMM17B	10.2552	11.5108	10.5781	11.0375	1.25557										CNOT3	10.9624	9.95662	10.8569	9.80766	-1.15474
AC004069_1	0	0	0	0		RPS12	1178.63	1286.35	1191.94	1200.38	107.718										SBK1	2.60924	2.58911	2.85863	2.16201	-0.447228
AC004069_2_lincRNA	0.384981	0.351151	0.433393	0.272629		CHERP	19.4546	16.6186	18.3156	17.204	-2.83593										PKD1P5	0.347624	0.197455	0.367025	0.247839	-0.0997846
AC004070_1_lincRNA	0	0	0	0		HNRNPUL2	13.9497	12.3627	13.7119	13.3831	-1.58702										BET1	5.02711	5.19354	5.31208	5.68984	0.662728
AC004074_4	0	0	0	0		BBS4	3.09288	2.65513	2.84593	2.80363	-0.437755										PRKCSH	56.6135	52.5397	58.0474	50.5774	-6.03614
AC004076_5	0.124734	0.0988519	0.156973	0.111433		MYBBP1A	42.6256	37.7461	41.2236	38.5332	-4.87953										PRRC2B	25.8321	22.3849	25.4063	23.187	-2.64512
AC004076_7	0	0	0.01692	0.0464122		MPC2	9.13533	10.2415	9.20716	9.78782	1.1062										APP	90.6149	85.7164	90.1923	82.4679	-8.14705
AC004076_9	0	0	0	0		RP11-394B2_1	0.0910535	0.0335495	0.067851	0.0621542	-0.0575039										DIP2C	5.04108	4.86464	4.87775	4.51115	-0.529926
AC004079_1_miRNA	0	0	0	0		ITSN1	1.63899	1.45978	1.66295	1.48331	-0.179204										COL6A1	68.6115	67.1854	70.2902	60.6411	-7.97039
AC004108_1_miRNA	0	0	0	0		CLASRP	3.5311	2.9289	3.5831	2.87983	-0.602191										NOL4L	4.56144	4.11333	4.48571	3.93685	-0.624588
AC004112_4	0	0	0	0		PAXBP1	7.32364	6.25387	7.53554	6.77984	-1.06977										FAT1	17.9871	20.5884	19.5324	20.8383	2.85117
AC004125_3_lincRNA	0	0	0	0		ZBTB7A	4.5416	3.9296	4.23432	4.02663	-0.611995										RASEF	0.152777	0.17174	0.156629	0.23851	0.0857326
AC004129_7	0	0	0	0		PNPLA3	3.77427	3.12402	3.96102	3.24611	-0.650253										LPCAT1	45.7831	43.2268	45.4868	41.9988	-3.78432
AC004129_9	0	0.00922714	0	0		PKP1	0.198314	0.299137	0.279197	0.209919	0.100824										LINC00511_lincRNA	1.77797	2.01032	1.99079	2.24137	0.463402
AC004156_3_lincRNA	0.0135037	0.00960518	0.00757497	0.00495033		PHF2	7.80654	6.83239	7.47838	6.97924	-0.974142										ZMIZ1	14.0496	12.2928	13.282	12.6616	-1.38795
AC004158_1	0	0	0	0		CAMK1D	4.19952	3.66999	4.0308	3.65945	-0.529533										PKD1P6	0.613497	0.448598	0.746534	0.419054	-0.194442
AC004158_3_lincRNA	0.61677	0.612161	0.655225	0.643742		NOC3L	17.9635	15.7616	16.9105	17.2727	-2.20184										GOLGA2	4.42094	3.75264	4.28508	3.84822	-0.57272
AC004159_1	0	0	0	0		SHISA4	1.83964	2.43547	2.22284	1.97247	0.595825										ANKS1A	4.88872	4.34497	4.66792	4.34875	-0.539967
AC004160_4	0	0	0	0		CCDC57	0.734699	0.572687	0.960003	0.608089	-0.162012										EHD4	4.67938	5.22083	4.77356	5.62652	0.947137
AC004221_2_lincRNA	0.00857192	0.0474583	0.0273012	0.0849559		RP11-458F8_4_lincRNA	0.337874	0.211473	0.341716	0.285368	-0.126401										BRD4	8.86115	7.75858	8.52294	8.07611	-0.785033
AC004231_2	0.00861658	0	0	0		CH507-9B2_3	1.04985	1.34106	1.11934	1.07559	0.29121										RBP1	40.0344	39.6086	40.1481	34.2859	-5.7484
AC004237_1	0	0	0	0		SSU72	20.7256	22.2928	21.4039	22.1581	1.56724										SMIM15	35.7412	37.3554	36.1182	39.6857	3.94442
AC004237_1_antisense	0.027036	0.0119991	0.0164823	0.0172967		SSNA1	46.5391	51.0488	47.6523	47.8074	4.50966										NCL	253.958	222.244	246.96	231.992	-21.9655
AC004257_1_lincRNA	0	0	0	0		CIB1	36.0159	39.5054	37.0471	38.3501	3.4895										MLLT1	23.0989	20.9944	22.9511	20.2993	-2.79964
AC004381_6	1.7543	1.82195	1.82912	1.76392		ZNF37A	4.51251	3.93657	4.81359	4.42663	-0.575936										CKB	461.714	459.466	468.082	395.239	-66.4741
AC004381_7	0	0.0238957	0.0213978	0		RPS20	186.37	200.926	190.643	194.309	14.5564										PPP2R3A	2.09184	2.08074	2.0528	2.42032	0.32848
AC004383_3	0.378916	0.375981	0.409449	0.245541		SPTBN1	14.6825	12.918	14.8495	13.7039	-1.76451										NDUFA8	65.2038	73.175	68.9862	74.1955	8.99169
AC004386_3	0	0	0	0		GOLGA8B	0.27414	0.180146	0.395978	0.240665	-0.0939935										MSRB3	0.604229	0.756143	0.634456	0.867311	0.263082
AC004386_4	0	0	0	0		LTBP3	12.9589	11.4276	12.9123	10.3891	-1.53136										ZC3HAV1	13.1822	13.5462	12.8702	14.4101	1.22797
AC004448_2_lincRNA	0	0	0	0		SETD2	9.40827	8.27052	9.46284	8.94963	-1.13775										ZNF512B	6.55753	5.47013	6.59386	5.58301	-0.974521
AC004448_5_lincRNA	0.00199485	0	0	0.00195923		ADGRA1	0.352459	0.537197	0.612298	0.304733	0.184738										ESF1	19.5006	16.5313	19.277	17.5799	-1.92075
AC004449_6_lincRNA	0.0167083	0.0169626	0.0687262	0.053906		RP11-104N10_2	0.210488	0.12518	0.220122	0.168395	-0.0853087										BROX	11.2488	11.8111	11.3686	12.4904	1.24156
AC004453_1_miRNA	0	0	0	0		DEPDC7	2.30241	1.90332	2.0833	2.25284	-0.399093										JPH1	6.60768	6.34207	6.27768	5.73233	-0.875357
AC004453_8	0.329902	0.284322	0.337605	0.251029		GRIPAP1	2.6321	2.27154	2.67493	2.34949	-0.360557										MRPS18C	4.5198	4.80011	4.72125	5.21371	0.693906
AC004458_1_miRNA	0	0	0	0		PTPRS	18.1165	15.6877	18.3751	15.3131	-2.42875										MPC1	16.4808	19.0118	17.8661	18.6578	2.17704
AC004460_1_miRNA	0	0	0	0		RRBP1	7.79216	5.26198	7.1194	5.61725	-2.53018										RPL22L1	81.7569	83.7989	81.8145	89.2189	7.46199
AC004461_4	0	0	0	0		ATN1	40.2156	35.2179	38.8722	36.0704	-4.99766										AARS2	11.8084	10.779	11.5477	10.568	-1.24036
AC004470_1_miRNA	0	0	0	0		LSM5	13.2477	14.3877	13.3332	14.5046	1.13997										PRRC2C	20.1124	15.7206	21.366	17.7243	-2.38812
AC004471_10_lincRNA	0.0055247	0.0051255	0.00443608	0.0104215		CRABP1	0.0298531	0.182061	0.22664	0.069861	0.152208										CCDC188	0.664452	0.522446	0.756455	0.382592	-0.28186
AC004471_9	0.0241324	0.0414426	0	0.0129951		SLC35B2	54.3581	59.7067	55.9252	55.1641	5.3486										SAFB2	9.75025	8.54341	9.78539	8.64232	-1.10793
AC004477_1_miRNA	0	0	0	0		PLCG1	20.9778	18.5944	19.5788	18.4189	-2.3834										DDX3Y	15.8564	13.9316	15.8245	14.3454	-1.51092
AC004485_3	0.0158717	0	0	0		IWS1	12.7245	11.4812	12.4379	11.5128	-1.24323										VPS26A	23.9637	24.0226	23.5362	26.5515	2.58785
AC004490_1	0	0.00306333	0	0		FAT1	17.9871	20.5884	19.5324	20.8383	2.60126										RAB11FIP3	6.90225	6.13475	6.83495	6.09846	-0.803788
AC004492_1_miRNA	0	0	0	0		PHF21B	1.12763	0.909841	1.15882	1.05042	-0.217792										VWA1	2.15034	1.97691	2.04633	1.76316	-0.387186
AC004510_3_lincRNA	0	0	0	0		EXT1	4.81591	5.3974	5.43205	5.1163	0.581492										SREBF1	16.5314	14.9769	16.9287	14.7188	-1.81268
AC004520_1_miRNA	0	0	0	0		ANAPC13	28.6515	31.2034	29.2155	31.9996	2.55184										PIP5K1C	3.87365	3.42772	3.6201	3.39411	-0.479543
AC004535_2_lincRNA	0	0	0	0		SLK	15.4629	13.6824	15.1124	14.8687	-1.7805										RBBP6	9.44464	7.84122	9.55301	8.31542	-1.12922
AC004538_3	0	0	0.00725311	0.00152932		USP36	7.34997	6.40532	7.29937	6.70049	-0.944646										POM121	11.1463	10.1036	10.6455	10.2143	-0.932038
AC004538_3_processed_transcript	0	0	0	0		CAPRIN2	2.46345	2.08848	2.61556	2.29561	-0.374964										RHPN1	1.61756	1.38639	1.71239	1.26895	-0.34861
AC004540_4	0.166692	0.298228	0.211276	0.2475		RANP1	9.33506	11.1297	9.75167	10.6053	1.79462										IGSF8	5.68343	5.63666	5.71841	4.81979	-0.863632
AC004540_5_lincRNA	0.038007	0.0463307	0.0293226	0.0506328		ZNF121	5.46935	4.55316	6.01552	4.91872	-0.916194										CCDC88C	3.11277	2.46413	3.10236	2.62711	-0.485662
AC004541_1_miRNA	0	0	0	0		PRKDC	49.8462	55.5297	52.8703	57.4207	5.68341										ATP2B2	1.29679	1.35603	1.37096	1.05148	-0.245301
AC004543_1_miRNA	0	0	0	0		DNAH1	0.107719	0.0697408	0.130378	0.0931846	-0.0379783										ZNF718	1.08263	1.14989	1.13651	1.3769	0.294269
AC004543_2_lincRNA	0	0	0	0		NMB	7.79142	9.19429	8.32865	9.33655	1.40287										RAPGEF5	1.65552	1.43884	1.46231	1.36501	-0.290507
AC004549_6	0	0.0262624	0.0148157	0		RNF19B	5.43338	6.2442	6.1672	6.01286	0.810822										ANGEL1	8.25919	8.15649	8.06982	7.31505	-0.944148
AC004552_1_miRNA	0	0	0	0		CEP164	3.22143	2.78694	3.23348	2.91217	-0.434486										NSMF	28.565	28.6828	29.1038	25.2323	-3.33272
AC004556_1	0.041873	0.020973	0.0119126	0.0309146																	CTDSPL	4.01237	4.19351	4.10437	4.61007	0.597699
AC004556_2_miRNA	0	0	0	0																	KCNN4	31.2404	30.9736	31.8984	27.6882	-3.55213
AC004593_3	0	0	0	0.0102946																	RP11-517B11_7	1.68516	1.87215	1.77554	2.0642	0.379036
AC004595_1_miRNA	0	0	0	0																	PALM	1.41023	1.3393	1.45129	1.11695	-0.293278
AC004603_4_lincRNA	0	0	0	0																	SH3GLB1	16.682	17.5906	17.0176	18.5377	1.85567
AC004623_2	0	0.0550108	0.0348241	0.034756																	FKBP10	63.0832	62.2547	64.6057	56.9813	-6.10192
AC004623_3	0.00340136	0.0039433	0.0124335	0																	NFIX	53.7581	50.7138	53.1144	48.3134	-5.44476
AC004637_1	0	0	0	0																	THRAP3	57.2586	49.7574	55.005	51.908	-5.3506
AC004655_1_miRNA	0	0	0	0																	HSP90B1	248.899	224.496	250.339	229.508	-19.3909
AC004656_1_miRNA	0	0	0	0																	CIT	3.22778	2.6524	3.13402	2.77721	-0.450571
AC004673_1_miRNA	0	0	0	0																	ARHGAP29	4.5871	4.49604	4.61776	5.38338	0.796284
AC004691_1_miRNA	0	0	0	0																	MDM2	16.4481	17.5308	16.4866	18.5187	2.07055
AC004691_5	0	0	0	0																	FYCO1	3.31518	2.59786	3.25026	2.81112	-0.504055
AC004692_4	0	0	0	0																	CNRIP1	3.07892	3.18211	2.97356	3.67283	0.593903
AC004692_5	0	0	0	0																	BTN3A3	0.744431	0.662816	0.654829	0.56177	-0.182661
AC004699_1_miRNA	0	0	0	0																	PERP	0.168147	0.212092	0.217995	0.289622	0.121475
AC004702_2_lincRNA	0	0	0.0344422	0																	RP11-634H22_1	0.95266	1.38001	1.11879	1.70492	0.752256
AC004744_3	0	0	0	0																	KIAA1217	2.00352	1.66203	1.87084	1.74366	-0.259859
AC004745_1_miRNA	0	0	0	0																	RTN4RL2	11.8792	9.36113	9.8282	7.35503	-4.52417
AC004754_3	0.0032269	0.0067372	0.00334997	0.006914																	RELT	4.64313	4.36447	4.58283	4.11726	-0.525865
AC004769_1_miRNA	0	0	0	0																	IK	21.3267	19.5432	20.2935	19.3518	-1.97487
AC004775_5_lincRNA	0	0.0334159	0	0																	TMEM192	2.69993	2.77754	2.95911	3.06409	0.364165
AC004791_2_lincRNA	0	0	0	0																	TMED2	89.4539	95.5388	91.3797	97.9748	8.5209
AC004812_1_miRNA	0	0	0.100174	0																	PPM1E	3.29738	3.49776	3.18831	3.74269	0.445313
AC004813_1	0.401662	0.162225	0.195892	0.166323																	AC012146_7	3.47767	3.22518	3.01769	2.82974	-0.647932
AC004816_1_miRNA	0	0	0	0																	DNAH9	1.269	1.28612	1.31708	1.05229	-0.216715
AC004819_1_miRNA	0	0.0854047	0	0																	IWS1	12.7245	11.4812	12.4379	11.5128	-1.21164
AC004824_1_miRNA	0	0	0	0																	NPAS3	6.88963	6.31064	6.60862	5.94453	-0.9451
AC004824_2	0	0	0	0																	DLG4	3.93319	3.34494	3.85634	3.42868	-0.504512
AC004832_1_miRNA	0.06577	0.137316	0.263309	0.0704599																	WBP2	15.7227	15.035	15.1743	14.0078	-1.71494
AC004837_1_miRNA	0	0	0	0																	CBX3	81.1775	81.9291	82.7458	87.8042	6.62665
AC004837_3	0	0	0	0																	RAB40C	3.62164	3.43033	3.42749	3.12499	-0.496652
AC004837_4	0	0	0	0.0145399																	ZNF316	4.70443	4.36269	4.56259	4.06494	-0.639498
AC004837_5	0	0.0114739	0	0																	REV1	4.27022	3.92395	4.36609	3.7244	-0.54582
AC004840_8_lincRNA	0	0	0	0.0127477																	UNC13D	0.136383	0.120638	0.120084	0.0783103	-0.058073
AC004846_1_miRNA	0	0	0	0																	PHACTR4	6.7792	5.56476	7.3017	6.03615	-0.74305
AC004850_1_miRNA	0	0	0	0																	CD3EAP	21.6507	19.5615	20.5572	19.4232	-2.22747
AC004853_1	0	0	0	0																	HERC2P9	0.625186	0.456959	0.754726	0.458369	-0.166817
AC004854_4	0.0387984	0.0231696	0	0.104981																	CD74	0.00441113	0.0122526	0.0223699	0.048856	0.0444449
AC004854_5	0	0	0	0																	IRF2BPL	37.3878	34.8432	35.5328	33.8755	-3.51226
AC004862_6	0	0	0	0																	SF3A2	36.5444	34.5268	34.6955	33.1947	-3.34968
AC004862_6_antisense	0	0	0	0																	KLC1	1.04809	0.942875	1.05322	0.91256	-0.135534
AC004866_1	0	0	0	0																	LCOR	2.94427	3.14348	3.04412	3.35866	0.414392
AC004866_3	0	0	0	0																	ZBTB7A	4.5416	3.9296	4.23432	4.02663	-0.514971
AC004869_2_lincRNA	0	0	0	0																	EVC	2.19223	1.74381	2.18487	1.88605	-0.306179
AC004869_3_lincRNA	0	0	0	0																	ASS1	29.7018	30.0986	29.6096	26.2257	-3.47615
AC004870_3_lincRNA	0	0	0	0																	GSTM3	1.41885	1.56074	1.52765	1.70962	0.290775
AC004870_4	0	0	0	0																	BPTF	6.64028	5.42926	7.00563	5.94481	-0.695471
AC004870_4_processed_transcript	0	0	0	0																	SMAGP	0.60394	0.704763	0.688337	0.866575	0.262635
AC004870_5	0	0	0	0																	KDM4B	2.7564	2.52092	2.69236	2.47202	-0.284376
AC004875_1_miRNA	0	0	0	0																	TMOD2	1.28575	1.35132	1.3481	1.53193	0.246179
AC004878_2	0	0	0	0																	AMER1	4.40047	4.00935	4.27969	3.83559	-0.564875
AC004878_8	0	0	0	0																	HK2	31.8674	28.4176	29.4304	28.2533	-3.61412
AC004893_10	0	0	0	0																	C19orf44	2.43031	2.02782	2.37691	2.03635	-0.393962
AC004893_11	0.078651	0.0694607	0.103108	0.0804769																	XRCC1	9.38598	8.6974	9.41681	8.29345	-1.09252
AC004895_1_miRNA	0	0	0	0																	SPAG5	21.5816	19.2855	21.3913	19.7514	-1.83018
AC004895_4_lincRNA	0	0.0278839	0.0388507	0.0368933																	BUB1B	23.2792	21.4216	23.1307	21.2881	-1.99115
AC004899_3	0.00409715	0	0	0																	AGRN	23.0485	22.3892	22.9851	20.6297	-2.41881
AC004901_1_lincRNA	0	0	0	0																	NISCH	6.71995	6.06559	6.83352	5.98455	-0.735402
AC004906_3	0	0	0	0																	ENTPD1	0.165719	0.129129	0.141802	0.0994569	-0.0662625
AC004911_2	0	0	0	0																	MIDN	25.5026	24.0123	25.357	23.1225	-2.38014
AC004915_1_miRNA	0	0	0	0																	ZBTB40	4.91243	4.41691	4.7546	4.32849	-0.583947
AC004920_2	0	0	0	0																	GPSM1	9.38324	8.47669	9.0036	7.92254	-1.46071
AC004920_3_lincRNA	0	0	0	0																	ATP6V1G1	49.9185	55.4381	52.7671	55.8072	5.88866
AC004924_1_miRNA	0	0	0	0																	RAB27A	1.19948	1.35954	1.38136	1.54894	0.349462
AC004932_1_miRNA	0.0836439	0.146896	0.16326	0.228768																	NR4A1	0.624705	0.510883	0.615599	0.489034	-0.135671
AC004938_5	0	0	0	0																	IQGAP2	7.3765	6.54346	6.87881	6.62452	-0.751986
AC004941_3	0	0	0.00215264	0																	SIN3B	4.4951	3.99932	4.51189	4.00519	-0.489902
AC004941_5	0	0	0	0																	PLA2G6	0.987944	0.826489	0.966465	0.781851	-0.206093
AC004943_1_miRNA	0	0	0	0																	S100A13	3.3691	3.68954	3.84805	4.08172	0.712623
AC004945_1	0	0	0	0																	LPGAT1	14.1243	14.608	14.1587	15.4645	1.34019
AC004946_1_miRNA	0	0	0	0																	ARID4B	3.08278	2.5014	3.00317	2.70384	-0.378937
AC004947_2_lincRNA	0	0	0	0																	SMIM20	12.7554	13.8202	13.4713	14.6418	1.88647
AC004951_5	0.0286349	0.0204398	0.0180087	0.0193844																	CYB5R4	1.33822	1.46172	1.40749	1.55278	0.214564
AC004951_6_lincRNA	0.207644	0.224689	0.285413	0.217912																	ADAM22	3.16665	2.9666	2.99956	2.80219	-0.364453
AC004953_1	0	0	0	0																	CRB1	0.135961	0.143252	0.154711	0.0852117	-0.0507497
AC004967_7	2.13168	1.86577	1.89871	2.06583																	PAM	10.8644	10.2415	10.8528	9.91419	-0.950165
AC004969_1_miRNA	0	0	0	0																	SEMA6A	13.0383	12.839	13.4851	11.7042	-1.3341
AC004980_10	0	0.0147783	0	0																	RAB12	31.8667	33.0815	33.0627	35.7857	3.919
AC004980_1_miRNA	0	0	0	0																	TCEA3	0.0231627	0.0309705	0.0330413	0.0803792	0.0572165
AC004980_7	0.396099	0.298003	0.386406	0.392233																	USP13	11.9093	12.514	11.8275	13.0384	1.12908
AC004980_8	0	0	0	0																	TAOK2	6.97939	6.08158	6.91975	6.21208	-0.767317
AC004980_9	0.061977	0	0.0411541	0.064976																	SLC4A11	1.43574	1.47777	1.56602	1.76481	0.32907
AC004984_1_miRNA	0	0	0	0																	CCDC18	1.55908	1.22244	1.74591	1.26951	-0.289573
AC004985_12	0.0180064	0.00663249	0.0243194	0.00702143																	TAF4	2.31333	1.8514	2.1813	2.00786	-0.305465
AC004987_10	0	0	0	0																	PKIG	18.3307	19.2106	18.3527	20.952	2.62123
AC004987_9	0.540302	0.496447	0.552447	0.445284																	BIRC6	5.81493	6.44878	5.96276	6.51654	0.701611
AC004988_1	0	0	0	0																	NCAM1	3.01039	2.78023	2.92811	2.61611	-0.394282
AC005000_1_miRNA	0	0	0	0																	RPS27L	11.4734	13.011	12.0925	12.6164	1.14295
AC005008_2_lincRNA	0	0	0	0																	MTURN	7.12902	7.40286	7.07508	6.39248	-0.73654
AC005008_3	0	0	0	0																	METRN	43.693	47.2476	45.0988	38.5855	-5.10752
AC005009_1	0	0	0	0																	LASP1	13.3521	13.3139	12.8559	14.8336	1.48157
AC005009_2	0	0	0	0																	LGR5	16.1565	14.814	15.7848	13.6656	-2.49085
AC005013_5_lincRNA	0	0	0	0																	LZTS2	10.8066	10.0525	10.6735	9.744	-1.06265
AC005014_5	0	0	0.00252373	0																	GTPBP10	2.90999	3.03413	2.87449	3.2774	0.367404
AC005017_2	0	0	0	0																	CIC	8.44014	7.40773	8.20832	7.70048	-0.739657
AC005019_2	0	0	0	0																	CEP162	2.25203	1.70791	2.43211	1.91452	-0.337507
AC005019_3_lincRNA	0	0	0	0																	FMNL2	15.6592	13.1065	15.6598	13.5225	-2.13675
AC005020_1_miRNA	0	0	0	0																	FOXP4	7.37361	6.61528	6.91012	6.6071	-0.76651
AC005024_1_miRNA	0	0	0	0																	TNFRSF19	6.13597	6.30683	6.52475	6.89289	0.756922
AC005027_3	0	0	0	0																	PIH1D2	0.729587	0.67651	0.701736	1.0126	0.283011
AC005033_6	0	0	0	0																	SSFA2	24.3529	22.832	23.2998	21.6764	-2.67646
AC005034_2	0	0	0	0																	SEL1L3	0.720375	0.691057	0.733883	0.905598	0.185223
AC005037_1_miRNA	0	0	0	0																	TMEM206	9.75223	9.52472	9.8777	8.68567	-1.06657
AC005037_3	0.383595	0.409795	0.387194	0.424725																	KIAA2013	26.9993	26.8894	26.826	24.5408	-2.45852
AC005040_3	0	0	0	0																	FBXL19	12.4841	11.5353	12.4456	11.1144	-1.36976
AC005041_11	0	0	0	0																	BRPF1	5.9588	5.523	5.9463	5.29815	-0.660643
AC005042_1	0	0	0	0																	ARHGAP11B	1.78508	1.38843	1.87177	1.44409	-0.340988
AC005042_2	0.00877814	0.0104842	0.0408149	0																	ENGASE	2.18332	1.92355	1.96906	1.87629	-0.307035
AC005042_3	0	0	0	0																	ACTN4	47.0412	43.4608	47.3696	42.6059	-4.43526
AC005042_4	0.00261949	0	0.002422	0.00128756																	TDP2	20.4585	21.3836	20.9299	22.405	1.94657
AC005042_5_lincRNA	0	0	0	0																	SAMD1	34.7819	30.9421	32.5031	31.5565	-3.22546
AC005048_1_miRNA	0	0	0	0																	NABP2	30.2389	31.7322	31.111	33.4918	3.25291
AC005052_1_miRNA	0	0	0	0																	ARHGEF10L	1.82345	1.72667	1.84311	1.51988	-0.303572
AC005062_2	0.00273889	0.00605305	0.00636738	0.00302285																	RIMKLA	0.244463	0.272346	0.288212	0.332729	0.0882658
AC005071_1_miRNA	0.38031	0.49316	0.726938	0.583066																	NDUFB3	34.0567	37.1809	35.5905	38.0588	4.00216
AC005071_2_miRNA	0	0	0	0																	RRP1	20.8374	20.0067	20.8146	18.9838	-1.85355
AC005071_3_miRNA	0.387507	0.537913	0.776755	0.46406																	CMPK1	44.1699	44.9183	43.7037	48.6467	4.4768
AC005071_4_miRNA	0.0695298	0.249131	0	0																	HYLS1	3.44241	3.77464	3.46725	4.09035	0.647934
AC005076_5	0.722988	0.954745	0.920432	1.04736																	HIST1H1B	0.51512	0.560293	0.360282	0.185497	-0.329623
AC005077_14	0.00207002	0	0	0																	UBL3	13.0791	14.6144	14.5137	14.866	1.78693
AC005077_5	0	0	0	0																	RP11-617F23_1	2.38432	1.98678	2.51115	1.91684	-0.467484
AC005077_7	0	0.012298	0	0																	SGSH	2.00825	1.85486	1.90803	1.69519	-0.313054
AC005077_8	0	0	0	0																	SLC27A5	0.676933	0.742982	0.739933	0.833124	0.156191
AC005077_9	0	0	0	0																	PCDH10	2.99037	3.06222	3.06693	2.56486	-0.425512
AC005082_12_lincRNA	0.00355863	0.00381702	0	0.00381239																	RBMS1	1.77058	1.55327	1.70937	2.06383	0.293243
AC005082_1_miRNA	0	0	0	0																	UTP20	18.791	19.9489	19.5934	20.747	1.95591
AC005083_1	0	0	0	0																	TMEM189	2.56495	2.46123	2.61022	2.26271	-0.302241
AC005083_1_processed_transcript	0	0	0	0																	MOSPD1	5.2512	5.53314	5.30808	6.03316	0.781964
AC005086_1	0	0	0	0																	CNTNAP2	0.0261241	0.0407143	0.0483852	0.0618378	0.0357136
AC005086_2	0	0	0	0																	WDR60	1.69697	1.42009	1.82675	1.45188	-0.245097
AC005086_3	0	0	0	0																	ANKRD63	0.126623	0.172853	0.155517	0.347594	0.220971
AC005088_1_miRNA	0	0	0	0																	EEF1A2	3.56953	3.83504	4.37704	4.34492	0.775388
AC005094_2	0	0	0	0																	MOCS2	4.53322	4.81185	4.84938	5.09962	0.5664
AC005102_1	0	0	0	0																	PNISR	3.94079	3.15517	4.11341	3.46348	-0.477308
AC005104_3	0.209352	0.291342	0.208527	0.318971																	GIT1	22.2349	20.2857	21.672	20.253	-1.98187
AC005105_2	0	0	0	0																	YEATS2	9.73392	8.53005	9.92758	8.69612	-1.0378
AC005150_1_lincRNA	0	0	0	0																	SPATA2	3.61242	3.29226	3.35332	3.14855	-0.463878
AC005150_2_miRNA	0	0	0	0																	PCCB	9.96607	9.67038	9.63245	8.93037	-1.0357
AC005150_3_miRNA	0	0	0	0																	RMI1	16.5391	16.9238	16.7653	18.1193	1.58021
AC005152_3_lincRNA	0	0	0	0																	UBE2Q2	10.5932	11.3691	10.7393	11.8239	1.23072
AC005154_6	0.178892	0.176316	0.204839	0.188977																	TCN2	2.89241	3.3857	3.02002	3.42548	0.533075
AC005154_6_processed_transcript	0.226233	0.12633	0.216038	0.170061																	KMT2E	5.62797	4.96498	5.53551	5.0428	-0.585176
AC005154_7	0	0.0165664	0.0744329	0.0272815																	SNAP29	7.05754	7.2178	7.28559	7.8142	0.756652
AC005154_8	0.0185291	0	0	0																	ZNF33A	4.79862	4.91108	4.99522	5.32496	0.526337
AC005158_1_miRNA	0	0	0	0																	PHRF1	14.5701	13.087	14.3937	13.1343	-1.43575
AC005159_1_miRNA	0	0	0	0																	MED15	6.27875	5.60383	6.17242	5.56994	-0.708808
AC005160_3	0	0	0	0																	SCYL2	8.53179	8.70606	8.54686	9.45574	0.923947
AC005162_4	0	0	0	0																	MNS1	3.88855	3.42233	3.61564	3.19273	-0.695819
AC005162_5	0	0	0	0																	SFI1	0.915253	0.786901	0.944565	0.746916	-0.168337
AC005176_1	0	0	0	0																	ARHGAP23	2.87903	2.52668	2.6257	2.48154	-0.397491
AC005176_2	0	0	0	0																	CD99	84.8448	87.8801	88.8602	93.9182	9.07349
AC005176_3	0	0	0	0																	RAP1B	5.98975	6.22524	5.95354	6.52406	0.534308
AC005178_1	0	0	0	0																	MAP3K9	0.0788875	0.0877194	0.0737649	0.119641	0.0407536
AC005187_1_miRNA	0	0	0	0																	PFKL	15.309	14.8852	15.1413	14.0012	-1.30785
AC005189_6	0	0	0	0																	YTHDC1	10.3698	9.31624	10.2786	9.42457	-0.945234
AC005197_2	0	0.0107537	0	0																	LSM5	13.2477	14.3877	13.3332	14.5046	1.25694
AC005204_1_miRNA	0	0	0	0																	CAPN15	8.16212	7.14987	7.94292	7.27555	-0.886569
AC005215_1_miRNA	0	0	0	0																	SPRY4	16.8395	16.0188	16.1203	15.213	-1.6265
AC005220_3	0.0913803	0.10464	0.0875923	0.103727																	ARID1B	3.7934	3.38554	3.68333	3.44056	-0.352835
AC005224_2_lincRNA	0.18945	0.112994	0.143332	0.122042																	ZNF335	3.61217	3.23502	3.64988	3.22478	-0.38739
AC005227_1_miRNA	0	0	0	0																	SCRG1	0.949488	0.928326	1.01852	0.657751	-0.291737
AC005229_1_miRNA	0	0	0	0																	NOP14	34.3964	30.3452	33.775	31.0833	-3.31311
AC005229_5	0	0	0	0																	ANXA4	1.6286	1.68673	1.53474	1.8707	0.242107
AC005229_7	0	0	0	0																	PHF21A	2.45838	2.05909	2.48531	2.16959	-0.288797
AC005235_1_lincRNA	0	0	0	0																	RP11-1212A22_1	0.402208	0.258321	0.467761	0.293391	-0.108818
AC005237_2	0	0	0	0																	C3orf14	2.24921	2.47461	2.32932	2.63941	0.390204
AC005237_4	0	0	0.0473095	0.029392																	NLGN2	5.67706	5.02395	5.51458	4.97351	-0.703549
AC005251_3	0.12426	0.0720491	0.271254	0.162751																	DUSP22	2.55574	2.79908	2.76693	2.91968	0.36394
AC005253_2	0.0237394	0.0120538	0.0152688	0																	KDM6B	3.01812	2.50795	2.97944	2.60108	-0.417038
AC005253_4	0.206194	0.160727	0.287756	0.293283																	INTS1	15.7952	14.9881	15.5434	14.3282	-1.46699
AC005255_3	0.0325116	0	0	0.0350145																	COCH	1.46994	1.50379	1.40845	1.828	0.358057
AC005255_5	0	0	0	0																	TYRO3	11.7558	11.8253	12.2135	10.566	-1.18974
AC005255_6	0	0	0	0																	CRYAB	0.879138	0.904661	0.924084	1.26695	0.387812
AC005256_1_lincRNA	0.0315926	0	0	0																	NMB	7.79142	9.19429	8.32865	9.33655	1.54513
AC005262_2	0.122768	0.0484424	0.0532655	0.0817065																	ANKRD12	1.45142	1.09362	1.44431	1.20764	-0.243777
AC005262_3	0.0850285	0.0185562	0.0148589	0.0363499																	KATNAL1	2.65057	2.81443	2.86849	3.02054	0.369969
AC005262_4	0	0	0	0																	RNFT2	1.2512	1.05018	1.4019	1.00795	-0.243253
AC005264_2	0	0	0	0																	GPATCH1	2.42564	2.20735	2.37301	2.06142	-0.364213
AC005276_1_lincRNA	0.0099933	0	0	0																	PCSK1N	7.07802	8.43766	7.85198	5.67942	-1.3986
AC005281_1_lincRNA	0	0	0	0																	CDH6	0.506783	0.475688	0.501439	0.373925	-0.132858
AC005281_2	0	0	0	0																	EDNRB	76.4884	77.098	78.6409	69.1951	-7.29324
AC005284_1_miRNA	0	0	0	0																	NELFA	9.44773	8.96215	9.61381	8.53909	-0.908643
AC005284_2_miRNA	0	0	0	0																	ZBTB38	1.67839	1.78981	1.70857	1.98032	0.301933
AC005288_1_miRNA	0	0	0	0																	RPP40	12.578	13.7195	13.2973	14.2089	1.63098
AC005300_5	0	0	0	0																	NAA50	73.0647	75.7845	72.7503	79.7531	6.68843
AC005301_8_lincRNA	0	0	0	0																	NFX1	9.40221	8.7408	9.04	8.61201	-0.790202
AC005304_1_lincRNA	0.035203	0.0580055	0.0754391	0																	CEP83	2.78066	2.34098	2.86771	2.39066	-0.389994
AC005306_3	0.346037	0.306912	0.435962	0.292796																	KSR1	3.80044	3.46453	3.89962	3.36349	-0.436955
AC005307_1_lincRNA	0	0	0	0																	TRIM47	9.71897	9.15097	9.58213	8.19336	-1.52561
AC005307_3_lincRNA	0	0	0	0																	GUSB	7.06245	6.82271	7.04432	6.27905	-0.783403
AC005324_6	0	0	0	0																	PCSK9	0.114893	0.129706	0.106546	0.192134	0.077241
AC005324_7_lincRNA	0	0	0	0																	POMGNT2	10.7228	10.4668	10.3714	9.62685	-1.09594
AC005329_7	0.104507	0.0783	0.136642	0.0953021																	COL2A1	3.84438	3.60902	4.06177	3.16869	-0.675695
AC005330_2_lincRNA	0	0	0	0																	ZBTB17	4.89528	4.37581	4.88972	4.2994	-0.595886
AC005336_4	0	0	0	0																	DMTF1	3.62338	3.10938	3.79875	3.18799	-0.435387
AC005336_5	0	0	0	0																	CLIP1	3.18228	2.68872	3.25798	2.87278	-0.309499
AC005339_1_miRNA	0.0740211	0	0	0																	CECR1	3.03269	3.18907	2.97304	3.50719	0.474497
AC005339_2	0.236137	0.155731	0.271417	0.200317																	E4F1	4.22263	3.8743	4.30181	3.72496	-0.497669
AC005351_1	0	0	0	0																	COL7A1	0.12129	0.130267	0.179754	0.194966	0.0736757
AC005355_1_lincRNA	0	0.0217367	0.0199256	0.0115057																	MAGI2	2.27321	2.2233	2.27669	2.00918	-0.264027
AC005355_2_lincRNA	0	0.00663487	0	0																	BCAT1	90.9409	92.436	89.6291	101.755	10.8144
AC005355_3	0	0	0	0.0169733																	TSPAN13	23.953	25.9124	25.0311	26.2326	2.27955
AC005357_1	0	0	0	0																	CCDC130	3.23367	3.13042	3.31063	2.76383	-0.46984
AC005358_3	0	0	0	0																	GSKIP	6.2619	6.83672	6.38403	7.17268	0.910776
AC005363_11_lincRNA	0.117828	0.0650091	0.218184	0.0651992																	BZW1	86.3759	88.8846	85.917	95.2199	8.84401
AC005363_9	0	0	0	0																	CHTF18	6.17387	5.59696	6.20847	5.44143	-0.732443
AC005371_1_miRNA	0	0	0	0																	ZNF211	2.03294	1.79105	1.98016	1.67403	-0.358911
AC005375_1_miRNA	0	0	0	0.201683																	TSPAN5	15.6911	14.6116	14.3658	14.2364	-1.45466
AC005387_2	0	0	0	0																	DCLK2	13.7593	13.0743	14.0879	11.6608	-2.09849
AC005387_3	0	0	0	0																	VHL	9.47356	7.06551	10.5403	7.90872	-1.56483
AC005391_2	0	0	0	0																	LDB2	2.67533	2.50269	2.49683	2.27796	-0.397366
AC005392_13_lincRNA	0	0	0	0																	PELP1	23.222	21.9731	22.1685	21.436	-1.78603
AC005394_1_lincRNA	0	0	0	0																	DLX2	5.01807	4.95653	5.23946	4.06125	-0.956822
AC005412_1_miRNA	0	0	0	0																	BOLA3	8.97384	10.0289	9.18866	10.0789	1.10506
AC005477_1	0	0.00460778	0.00842688	0																	MAF	0.0338542	0.0629576	0.0653112	0.0749112	0.041057
AC005480_1	0	0	0	0																	SEC61G	18.244	20.5154	19.2264	20.6085	2.36455
AC005481_5	0	0	0	0																	DDX24	28.7555	26.8381	27.9563	26.7266	-2.02888
AC005487_2_lincRNA	0	0	0	0																	PCGF5	4.7964	5.00176	4.91268	5.43485	0.63845
AC005488_11	0	0	0	0																	PLXNA3	1.7418	1.53424	1.8733	1.5271	-0.214692
AC005498_1_miRNA	0	0	0	0																	HAUS5	4.66857	4.36297	4.84559	4.15078	-0.517793
AC005498_3_lincRNA	0.0602018	0.0480312	0.0473216	0.0576246																	PBXIP1	6.12956	5.8847	6.21457	5.35489	-0.774671
AC005498_4_lincRNA	0	0.0180374	0	0																	NCKIPSD	8.06181	7.61381	7.89588	7.23135	-0.830465
AC005513_1_miRNA	0	0	0	0																	MACROD1	7.4009	7.28765	7.15687	6.48013	-0.920766
AC005514_2	0.0695645	0	0.074671	0																	MTTP	2.63418	2.70344	3.0777	2.28617	-0.348011
AC005517_3	0	0	0	0																	ACAD10	2.15302	2.02903	2.25818	1.80469	-0.348333
AC005518_2	0	0	0	0																	KLHL4	0.157393	0.205267	0.210175	0.253373	0.0959802
AC005519_4	0.188201	0.119993	0.250417	0.120961																	EIF1AX	67.2669	68.5102	66.1956	72.6833	5.41637
AC005522_6	0	0	0	0																	RFC1	13.8106	11.7719	13.3419	12.3893	-1.42127
AC005522_7_lincRNA	0	0	0	0																	PPP2R1B	15.5016	15.7779	15.0321	16.889	1.3874
AC005523_2	0.0547151	0.0379313	0.028271	0.0480188																	LARP7	11.0304	9.69518	11.0523	10.0374	-0.993024
AC005523_3_lincRNA	0.23108	0.110416	0.243812	0.188754																	AGPAT4	3.87011	3.64688	3.96715	3.43995	-0.430159
AC005532_5	0	0	0	0																	ZBTB37	0.9848	1.05771	1.07429	1.12509	0.140288
AC005532_5_processed_transcript	0.00773405	0.00923722	0.0179801	0																	GATM	1.80768	1.87095	1.87336	1.47141	-0.336263
AC005534_6	0	0	0	0																	GNAI2	49.0279	52.0032	51.3158	44.2692	-4.75868
AC005534_8	0.0307733	0.0862148	0.057521	0.0637932																	PCNP	67.1533	67.2207	67.5887	73.5997	6.4464
AC005537_2_lincRNA	0.0016006	0.00185562	0	0																	ULK1	2.77638	2.36735	2.84106	2.41708	-0.359299
AC005538_1_miRNA	0	0	0	0																	DDX27	12.4431	11.5127	12.3848	11.4061	-1.03701
AC005538_3_TEC	0	0	0	0																	DDX51	6.67062	5.95702	6.83975	5.93906	-0.731566
AC005538_5	0	0	0	0																	TIMP2	10.2085	10.5878	10.5703	9.2261	-0.98243
AC005539_2	0	0	0	0																	COX5B	82.2504	83.8525	79.994	75.295	-6.95541
AC005540_1_miRNA	0	0	0	0																	BASP1	2.44852	2.21823	2.21806	1.92498	-0.523536
AC005540_3	0.559282	0.589792	0.481623	0.603173																	SCN3B	0.0176937	0.0277232	0.0380922	0.0435276	0.0258339
AC005546_2_lincRNA	0.234312	0.177038	0.0622683	0.118205																	AKAP8L	6.07328	5.65024	6.02255	5.47828	-0.595
AC005549_1_miRNA	0	0	0	0																	LPIN2	6.68152	6.11397	6.78659	5.9693	-0.712221
AC005549_2_miRNA	0	0	0	0																	NUDT15	49.7318	52.0621	49.2014	53.8172	4.08536
AC005550_3	0	0	0	0																	STRADB	15.5709	15.7179	14.9426	17.1134	1.54244
AC005550_5_lincRNA	0	0	0	0																	ITSN1	1.63899	1.45978	1.66295	1.48331	-0.155674
AC005559_3	0	0	0	0																	PTPRH	0.0601511	0.0254446	0.0157302	0.0144875	-0.0456636
AC005562_1	0.00236203	0	0.00146046	0																	RP11-1149O23_3	0.355393	0.461008	0.392267	0.539171	0.183778
AC005562_1_processed_transcript	0	0	0	0																	POLR2M	5.52794	5.56907	5.40368	6.11484	0.586906
AC005562_2_miRNA	0	0	0	0																	ZNF341	0.607783	0.555157	0.600202	0.468332	-0.139451
AC005578_3	0.0758421	0.062301	0.0205324	0.0465902																	SPEN	9.78636	8.10676	9.8426	8.86439	-0.921964
AC005588_2	0	0	0	0																	RP11-20I23_13	0.641775	0.31274	0.644712	0.400066	-0.241708
AC005592_1_lincRNA	0.00960747	0.0102212	0.0198907	0.0103104																	ADD2	0.179231	0.157615	0.171957	0.130331	-0.0489004
AC005592_2	0.141009	0.162134	0.114899	0.0875923																	HSPA12A	1.74886	1.46265	1.56885	1.48895	-0.259914
AC005592_3_lincRNA	0.00428202	0.00473171	0	0																	JAM2	9.93966	9.81204	10.1287	9.09104	-0.848622
AC005593_2	0.0439254	0.0427853	0.152886	0.0607367																	TXNDC17	19.2601	20.9586	20.122	21.0118	1.75178
AC005597_1	0	0	0	0																	PHF13	13.3584	12.6225	12.5946	12.1537	-1.2047
AC005599_1_miRNA	0	0	0	0																	RECQL4	11.3437	10.0046	11.5049	10.1175	-1.22613
AC005606_14_lincRNA	0.0499545	0.0514531	0.0812102	0.0647439																	EME1	5.15129	4.2117	5.18105	4.45831	-0.692979
AC005606_15_lincRNA	0.101039	0.0474353	0.0441425	0.124674																	MARCH7	14.122	14.0924	14.5341	15.5296	1.40761
AC005609_16	0	0	0.00440987	0																	INF2	8.50393	8.10082	8.33766	7.55671	-0.947218
AC005609_17	0	0	0	0																	BRD1	8.88966	7.79474	8.7654	7.98184	-0.907815
AC005609_18	0	0	0	0																	OCIAD2	19.3593	20.7236	19.6325	22.9053	3.54607
AC005609_19	0	0	0	0																	HMGN1	65.6251	67.9245	65.6118	70.3635	4.73841
AC005609_2	0	0	0	0																	CHST11	35.7215	36.3651	36.9422	32.4288	-3.2927
AC005609_20	0	0.0347204	0.0939096	0.0173391																	SCP2	11.2809	11.2858	11.1906	12.3419	1.061
AC005614_3	0.00457946	0.00866888	0.0036771	0.0214446																	GNG4	35.9096	37.3866	34.3244	39.4295	3.51997
AC005614_5	0	0	0	0																	MIA3	5.31786	4.9358	5.5246	4.74787	-0.569997
AC005616_1_lincRNA	0	0	0	0																	FAM206A	11.527	11.9877	12.0155	12.8129	1.28593
AC005616_2_lincRNA	0	0	0	0																	USP11	12.6991	12.4864	12.5568	11.5853	-1.11372
AC005618_6_lincRNA	0.0184748	0.019656	0.013587	0.0121317																	SREK1	4.19102	3.48906	4.06538	3.81872	-0.372299
AC005618_8	0	0	0	0																	COL4A5	7.90217	7.2243	8.10205	7.02917	-0.872998
AC005618_9	0	0	0	0																	AASDHPPT	22.468	23.1774	22.7196	24.2356	1.76759
AC005621_1_miRNA	0	0	0	0																	NRAS	53.7781	55.3593	52.3998	58.6646	4.88652
AC005624_2_lincRNA	0.385349	0.317726	0.241646	0.27758																	SLC13A5	0.464386	0.532023	0.512457	0.57648	0.112095
AC005625_1	0	0	0	0																	PPARA	0.276869	0.244664	0.272581	0.350718	0.073849
AC005626_3	0	0	0	0																	PIGA	2.61708	2.83293	2.81856	2.99737	0.38029
AC005631_1_miRNA	0	0	0	0																	ZNF526	3.64901	3.65686	3.58193	3.20307	-0.445934
AC005668_1_miRNA	0	0	0	0																	LANCL2	6.30613	7.34407	6.78765	7.1844	0.878264
AC005682_5	0.0863797	0.241577	0.262877	0.230824																	COX20	10.4744	10.9934	10.9115	11.4695	0.995133
AC005682_5_processed_transcript	0.802055	0.83649	0.858264	0.97558																	NPL	0.581498	0.637126	0.608638	0.755216	0.173718
AC005682_6	0	0	0	0.00528329																	STX3	0.0869063	0.0941035	0.0886261	0.147365	0.0604587
AC005686_1_miRNA	0	0	0	0																	AADAT	8.83702	9.43424	9.78116	9.79433	0.957305
AC005701_1_miRNA	0	0	0	0																	STAM2	3.4204	3.48717	3.41876	3.84654	0.426138
AC005702_1_miRNA	3.87639	3.62209	4.79072	4.68212																	ATG16L2	0.278839	0.223637	0.283777	0.206986	-0.0718528
AC005702_2_miRNA	2.312	2.06013	2.22702	2.33662																	C14orf132_lincRNA	2.03217	2.01084	2.1168	2.33134	0.299167
AC005702_3_miRNA	1.53763	2.15074	2.1586	1.57778																	C1D	8.89399	8.99965	8.94216	9.96687	1.07288
AC005702_4_miRNA	2.13293	1.3556	1.84014	2.09403																	NOLC1	121.641	110.958	118.096	113.77	-7.87104
AC005703_2_lincRNA	0	0	0	0																	PARP1	62.361	57.4485	62.0348	57.6876	-4.67348
AC005703_3_lincRNA	0	0	0	0																	TMC6	0.749569	0.683758	0.708369	0.593466	-0.156103
AC005722_4	0	0	0	0																	RP11-180M15_6_lincRNA	0.0198541	0.0600893	0.0474306	0.161557	0.141703
AC005725_1_miRNA	0	0	0	0																	MAP1A	6.03217	5.56773	5.93445	5.31439	-0.717775
AC005730_2	0.0243151	0	0	0.0219858																	C8orf58	1.35693	1.57552	1.54586	1.68245	0.32552
AC005740_3	0	0	0	0																	HOMER1	8.94142	9.19292	9.11389	9.76965	0.828232
AC005740_4	0	0	0	0																	PLXNB2	45.3322	43.2294	46.073	41.7335	-3.59875
AC005740_5	0.0204143	0.024382	0	0																	WSB2	18.7611	19.3961	18.6385	20.5231	1.76204
AC005740_6	0.0472761	0.0245478	0.104158	0.0326848																	PPFIA4	0.0675751	0.0436546	0.0572874	0.0345987	-0.0329764
AC005741_2	0	0	0	0																	GRAMD4	4.66104	4.19586	4.91886	4.10082	-0.560219
AC005752_10	0	0	0	0																	MAST2	7.53362	6.97226	7.59574	6.9178	-0.615811
AC005753_1	0	0	0	0																	MMP28	1.60804	1.7932	1.84638	1.16557	-0.442466
AC005754_7	0	0	0	0																	UHRF1	57.0958	53.3069	57.0707	50.9639	-6.13197
AC005754_8_lincRNA	0.0296068	0.0147828	0.0200797	0.00371553
AC005757_6	0	0	0	0
AC005757_7_lincRNA	0	0	0	0
AC005758_1	0	0	0	0
AC005772_2_lincRNA	0	0	0	0
AC005775_2	0.12057	0.0547873	0.0709544	0.0731574
AC005776_1	0	0	0	0
AC005777_3	0	0	0	0
AC005779_2	0	0	0	0
AC005780_1_lincRNA	0	0	0	0
AC005783_1_miRNA	0	0	0	0
AC005785_2	0.0354017	0.0465313	0.0390048	0.0203257
AC005785_5	0.0803671	0.0116399	0	0
AC005786_3	0	0	0	0
AC005786_5_lincRNA	0	0	0.020354	0
AC005786_6	0	0	0	0
AC005786_7	0.0404138	0.0705342	0.14769	0.111877
AC005789_9	0.0243593	0	0.0226136	0
AC005794_1	0	0	0	0
AC005795_1	0.163182	0.168188	0.161476	0.208985
AC005796_2	0	0	0	0
AC005808_3_lincRNA	0	0	0	0
AC005822_1	0.0518449	0.0304298	0.013759	0.00794494
AC005828_1_miRNA	0	0	0	0
AC005838_2	0	0	0.028825	0
AC005863_1_lincRNA	0	0	0	0
AC005863_2_lincRNA	0	0	0	0
AC005901_1_miRNA	0	0	0	0
AC005915_1	0	0	0	0
AC005926_1_miRNA	0	0	0	0
AC005932_1	0.2678	0.250761	0.344244	0.310352
AC005943_2	0	0	0	0
AC005943_6	0.249181	0.215403	0.260634	0.488883
AC005944_2	0.456587	0.399449	0.402677	0.251795
AC005954_3	0.0429359	0	0	0.0487541
AC005954_4	0	0	0.0158549	0
AC006000_5_lincRNA	0	0	0	0
AC006003_3	0	0	0	0
AC006004_1	0	0	0	0
AC006007_1_lincRNA	0	0	0	0
AC006011_4	0	0	0	0
AC006014_7	0	0	0	0
AC006014_8	0	0	0	0
AC006019_1_miRNA	0	0	0	0
AC006019_3	0	0	0.00713793	0
AC006019_4	0	0	0	0
AC006022_4	0	0	0	0
AC006026_12	0	0	0	0
AC006026_13	0.374878	0.321271	0.260623	0.434226
AC006026_1_miRNA	0	0	0	0
AC006026_2	0	0	0	0
AC006026_9	0.00389491	0	0	0
AC006028_11	0	0	0	0
AC006033_22	0.0196347	0.036432	0.0176306	0.0177538
AC006037_2_lincRNA	0	0	0	0
AC006041_1_lincRNA	0	0	0	0
AC006042_6	0.0138067	0	0	0.0156776
AC006042_7	0.0123636	0.040255	0	0.0136454
AC006042_8	0.0677714	0.0212745	0.0244822	0.0479897
AC006050_2	0	0	0	0
AC006050_2_processed_transcript	0	0	0	0
AC006070_12	0	0	0	0
AC006076_1_lincRNA	0	0	0	0
AC006077_3	0.79942	0.68115	0.873089	0.792503
AC006077_4	0	0	0	0
AC006088_1_miRNA	0	0	0	0
AC006115_1_miRNA	0	0	0	0
AC006115_6	0	0	0	0.0748824
AC006116_12	0	0.0185562	0	0
AC006116_13	0	0	0	0
AC006116_14	0	0	0	0.0209505
AC006116_15	0.00655911	0.0285262	0.0368748	0.00702683
AC006116_17	0.100935	0.0729295	0.0986014	0.0863016
AC006116_19	0.0255049	0.072034	0.155201	0.044088
AC006116_1_miRNA	0.0841245	0.0854047	0.0780957	0
AC006116_20	0	0.00378664	0	0
AC006116_21_lincRNA	0	0	0.00847629	0
AC006116_22	0	0.00338314	0.0040605	0
AC006116_24	0.0120869	0.066432	0.0584452	0.0538371
AC006116_27	0.0284285	0.0518841	0.0475719	0.0419892
AC006126_3	0	0	0	0
AC006126_4_lincRNA	0	0.0168696	0.0309279	0
AC006128_2	0.0355252	0.0234872	0.0342609	0.0376633
AC006129_1_lincRNA	0	0	0	0
AC006129_2_lincRNA	0	0	0	0
AC006129_3	0	0	0	0
AC006130_1_miRNA	0	0	0	0
AC006130_3	0	0	0	0
AC006130_4	0	0	0	0
AC006133_3	0	0	0	0
AC006133_7	0	0	0	0
AC006145_1_miRNA	0	0	0	0
AC006145_4	0	0	0	0
AC006150_1	0	0	0	0
AC006150_2_miRNA	0	0	0	0
AC006153_3	0	0	0	0
AC006159_4	0	0	0	0
AC006159_5	0	0	0	0
AC006160_5	0.0904864	0.0662627	0.0744386	0.0109534
AC006195_2	0	0.0090871	0	0
AC006196_1_lincRNA	0	0	0	0
AC006227_1_lincRNA	0	0	0	0
AC006262_10	0	0	0	0
AC006262_11	0	0	0	0
AC006262_4_lincRNA	0.00852144	0	0	0.00912908
AC006262_5_lincRNA	0	0	0	0
AC006272_1_lincRNA	0	0.0183452	0.0367177	0
AC006272_2_lincRNA	0	0	0	0
AC006273_4_lincRNA	0	0	0	0
AC006273_5_lincRNA	0	0	0	0
AC006277_2	0.247176	0.375695	0.317683	0.149324
AC006277_3	0.00436181	0	0	0
AC006288_1_miRNA	0	0	0	0
AC006296_1_lincRNA	0	0	0	0
AC006296_2_lincRNA	0	0	0	0
AC006322_1_miRNA	0.141857	0	0	0
AC006326_3	0	0	0	0
AC006328_1_miRNA	0	0	0	0
AC006328_2_miRNA	0	0	0	0
AC006328_3_miRNA	0	0	0	0
AC006328_4	0	0	0	0
AC006328_9	0	0	0	0
AC006335_10	0	0	0	0
AC006335_11	0	0	0	0
AC006335_2	0	0	0	0
AC006335_6	0	0	0	0
AC006355_3	0	0	0	0
AC006366_3	0	0	0	0
AC006369_2	0.0284655	0.0887854	0.100182	0.157257
AC006369_3_lincRNA	0	0	0	0
AC006371_1_miRNA	0	0	0	0
AC006372_4_lincRNA	0.00413158	0	0.0038359	0.00202891
AC006372_5_lincRNA	0	0	0	0
AC006372_6	0	0	0	0
AC006373_1_lincRNA	0	0	0	0
AC006377_1_miRNA	0	0	0	0
AC006378_2	0	0	0	0
AC006380_1_miRNA	0	0	0	0
AC006380_3_lincRNA	0	0	0	0
AC006386_1	0	0	0	0
AC006390_4	0	0	0	0
AC006427_2	0	0	0	0
AC006445_1	0.0602892	0	0	0
AC006445_6	0	0	0	0
AC006445_7	0	0	0	0
AC006449_2	0.122456	0.0659005	0.0629568	0.0660676
AC006452_1_miRNA	0	0	0	0
AC006452_2_miRNA	0	0	0	0
AC006458_3_lincRNA	0	0	0	0
AC006460_2	0.0128617	0.0130574	0.00596998	0.0146046
AC006461_1_miRNA	0	0	0	0
AC006461_2	0	0	0	0
AC006466_5	0	0	0	0
AC006478_1_miRNA	0	0	0	0
AC006480_1_miRNA	0	0	0	0
AC006482_1_lincRNA	0	0	0	0
AC006483_1_miRNA	0	0	0	0
AC006483_5	0	0.0267968	0	0
AC006486_10	0.120477	0.114456	0.124106	0.156464
AC006486_9	0	0	0	0
AC006487_1_miRNA	0	0	0	0
AC006499_1	0	0	0	0
AC006499_2	0	0	0	0
AC006499_3	0	0	0	0
AC006499_4	0	0	0	0
AC006499_5	0	0	0	0
AC006499_6	0	0	0	0
AC006499_7	0	0	0	0
AC006499_9	0	0	0	0
AC006509_4	0	0	0	0
AC006509_7	0	0	0	0
AC006534_1_miRNA	0	0	0	0
AC006534_2_miRNA	0	0	0	0
AC006534_3_miRNA	0	0.212466	0	0
AC006538_1	0.191283	0.197734	0.23664	0.242224
AC006538_4	0	0	0	0
AC006538_8	0.0125168	0	0	0
AC006539_1_miRNA	0	0.0807121	0	0
AC006539_2	0	0	0	0
AC006539_3	0	0	0	0
AC006539_6	0	0	0	0
AC006547_13	0	0.00369978	0	0.00724753
AC006547_15	0.0120455	0.0143866	0.0115201	0
AC006547_8	0.0997679	0.0873419	0.163428	0.0747281
AC006548_19	0	0	0	0
AC006548_26	0	0	0	0
AC006548_28	0.00173834	0.00279794	0.00353209	0.00316866
AC006552_1_lincRNA	0	0	0	0
AC006557_1_miRNA	0.0767375	0.288664	0.304241	0
AC006840_1	0	0	0	0
AC006925_1_miRNA	0	0	0	0
AC006926_1_miRNA	0	0	0	0
AC006942_4	0.057416	0.0451773	0.0273593	0.0307032
AC006946_12	0	0	0	0
AC006946_15_lincRNA	0.00534321	0.00619453	0	0.0237875
AC006946_16_lincRNA	0.00245972	0.00514522	0	0
AC006946_17_lincRNA	0	0	0	0
AC006947_1	0	0	0	0

## Sheet: Microcephaly Related Genes
Genes Differentially Expressed in wt Sox2	Genes Differentially Expressed in Sox2_K247R-SUMO2	Genes Differentially Expressed in Sox2_K247R	Genes Differentially Expressed in wt Sox2 and Sox2_K247R-SUMO2	Microcephaly Associated Genes	Microcephaly Associated Genes Differentially Regulated in both wt Sox2 and Sox2_K247R-SUMO2	Microcephaly associated genes up-regulated (+) or down-regulatd (-) in wt Sox2 and Sox_K247R-SUMO2
MKI67	MKI67	SMOC1	MKI67	MCPH1
EIF5B	ANKRD11	EFCC1	EIF5B	WDR62
ANKRD11	ABCA2	ADGRA1	ANKRD11	CDK5RAP2	Match	-
BOD1L1	TCOF1	MIAT_lincRNA	BOD1L1	CASC5
TCOF1	SCD5	NPTX2	TCOF1	ASPM
GOLGA4	DHRS2	GNG2	GOLGA4	CENPJ	Match	-
CENPF	LTBP3	RP11-386G11_10	CENPF	STIL
GOLGB1	SEMA6D	ADGRV1	GOLGB1	CEP135
CENPE	EIF5B	CRABP1	CENPE	CEP152	Match	-
CEP250	C6orf15	RN7SK_misc_RNA	CEP250	ZNF335
RBM25	ITPR3	FAM181A-AS1	RBM25	PHC1
ZC3H13	COL4A6	RAB3GAP2	ZC3H13	CDK6
SRRM1	LRRC4B	GABBR2	SRRM1	CENPE	Match	-
PRRC2C	NOTCH3	RP11-124N14_3	PRRC2C	SASS6
SLTM	TNFRSF8	RP11-161H23_5	SLTM	MFSD2A
ZMYND8	GNG2	MMP17	ZMYND8	ANKLE2
MINK1	RRBP1	PTPRH	MINK1	CIT	Match	-
CENPJ	SNED1	NUPR1	CENPJ	WDFY3
KIF21A	VGF	RGS14	KIF21A	COPB2
EPB41L2	STC1	KIAA1257	KNOP1	KIF14
KNOP1	PTN	ABAT	TPR	NCAPD2
TPR	GALNT6	LINC00327_lincRNA	FYCO1	NCAPD3
FYCO1	ASIC1	STAG3L4	PPIG	NCAPH
PPIG	MRC2	HAPLN3	SREK1	NUP37
UPF2	BOD1L1	RP11-401P9_4_lincRNA	PHACTR4	MAP11
SREK1	SEMA3B	SNORA49_snoRNA	ZNF609	KLN1
PHACTR4	APLP1	F2RL1	PKD1P5	KIF1A
TRIM56	ZNF608	DLL4	CEP295	KIF1B
ZNF609	AHNAK	RP11-889L3_1	ARID4B	KIF2A
PKD1P5	SLTM	IL27RA	AKAP9	KIF16
CEP295	PKD1	RP11-290D2_6	BPTF	KIF5
ARID4B	DOT1L	SCG3	CEP152	KIF15	Match	-
AKAP9	CLIP2	GALNT16	ESF1	KIF11
BPTF	FAM196A	AC083873_4	ACIN1	KIF26B
CEP152	NCOR2		PNN	KIF5A
EHBP1L1	TNK2		UBE2O	KIF17
ESF1	UBASH3B		LARP1	KLC2
MDC1	LFNG		PNISR	KIF21A	Match	-
ACIN1	PLPP2		MAP4	KIF26A
PNN	NSG1		CEP162	KIF3C
UBE2O	SMARCC2		SOGA1	KIF10
LARP1	MAP4		MPHOSPH8	KIF12
PNISR	METTL7B		TAF4	KIF16B
MAP4	NUMA1		NPIPB5	KIF22
CEP162	PLA2G16		ZNF608	KIF1BP
RP11-274B21_2	ACIN1		CSPP1	KIF19A
AKAP12	CENPF		CPT1A	KIF1C
SOGA1	GOLGB1		MYO9B	KIF5C
MPHOSPH8	PTPRZ1		EIF4G3	KIF5B
TAF4	CLSTN1		COL27A1	KIF7	Match	-
NPIPB5	UBE2O		GIGYF1	KIF13B
NKTR	ITGA7		THRAP3	KIF4A
ZNF608	CDK6		ZC3H18	KIF3
GCC2	GPR158		DOT1L	KIF6
CSPP1	GRAMD1A		RFC1	KIF9
DFFA	LAMA5		RBBP6	KIF18B	Match	-
ZNF638	MDN1		RPS27L	KIF27
CPT1A	DPYSL5		NUMA1	SPAG5	Match	-
MYO9B	HTR1D		KIF15	TEDC1
EIF4G3	DYNC1H1		F2RL1	VPS26A
COL27A1	CAMK2N1		SPEN	DDX1
GIGYF1	PTPRS		RAI1	NIPBL
THRAP3	LSAMP		DYNC1H1	SMC1A	Match	-
ZC3H18	INCENP		GOLGA8A	SMC3
CCDC150	PTGS1		EVC	HDAC8
DOT1L	ADGRB2		PPP1R26	RAD21
SMOC1	POSTN		POSTN	BRD4	Match	-
RFC1	SMARCA4		VHL	ANKRD11	Match	-
RBBP6	F2RL1		ADGRV1	CENPF	Match	-
GOLGA3	VSTM4		KIAA1211	MYCN
TCF20	LONP1		CLIP1	NBN
RPS27L	PCBD1		RP11-22B23_1	SLC25A19
NUMA1	ZNF609		CEP290	WDR73
KIF15	ARHGAP39		CIT	EFTUD2
F2RL1	XYLT2		ANKRD12	NHEJ1
SPEN	TAF15		KRI1	SLC9A6
RAI1	PRKDC		SMARCC2	RNU4ATAC
DYNC1H1	LPP		SYNGAP1	MEIS2
KTN1	TTYH1		KIAA1217	RECQL3
THOC2	SPG7		GNG2	CASK
POLH	DAGLA		HNRNPA2B1	COX7B
GOLGA8A	SMC1A		KMT2B	HMGB3
EVC	B4GALNT4		AKNA	ZEB2
PPP1R26	KIAA1211		SMC1A	DONSON
NIN	HAP1		NSRP1	RBBP8
XRCC2	LRP5		MPC1	TUBGCP6
POSTN	ISG15		EME1	PCDH12
VHL	KNOP1		PKD1	CKAP2L
ADGRV1	GSN		UBR4	EIF2S3
NIPBL	UNC5B		ANKS3	DHCR7
KIAA1211	ZC3H13		TAF15	ATR
ANKRD26	SACS		RP11-1212A22_1	MLL
CLIP1	KIF21A		DDX3Y	GOLGA2	Match	-
EIF2AK2	CEP250		SMARCA4	KMT2A
RP11-22B23_1	GLIS2		CCDC88C	CDK11B	Match	-
TBCB	CXXC5		CDK5RAP2	CHAF1A	Match	-
CEP290	LGALS3		FAM21A	CLIP1	Match	-
CIT	COL27A1		HTR1D	DMTF1	Match	-
ANKRD12	GTF3C6		PHF21A	INCENP	Match	-
KRI1	APCDD1L		GTF3C6	MAP4	Match	-
SMARCC2	TPR		INCENP	PKD1	Match	-
SYNGAP1	MMADHC		MAP3K14	RFC1	Match	-
PITPNM2	SYNGAP1		AHNAK	SMARCA4	Match	-
KIAA1217	CABIN1		ARHGAP39	TAOK2	Match	-
HINT2	PLCG1		MDN1	TPR	Match	-
PRR11	IFI44L		NASP	CEP250	Match	-
BDP1	MAPK10		HERC2P2	CEP295	Match	-
NCOR1	NTN1		DNMT1	PNN	Match	-
ARID4A	CDCP1		MAP7D3	EIF4G3	Match	-
SGK494	NPIPB5		RUSC2	RAI1	Match	-
GNG2	SCG2		NCL	THOC2
BAZ1B	SPTBN2		CDK11B	POLH
HNRNPA2B1	DNAJC12		FNBP4	XRCC2
KMT2B	SEMA7A		PAPD7	EIF2AK2
AKNA	UBR4		RP11-20I23_13	BDP1
MALAT1_lincRNA	MINK1		PRRC2A	MAVS
SMC1A	B3GNT5		NPIPB4	ROCK2
NCOA6	NPTX2		BRD4	PHF21A	Match	-
NSRP1	SEMA3A		SPAG5	STARD9
IPP	MLC1		ZMIZ1	ZMIZ1	Match	-
SMC3	ZMYND8		LARP7	PLCB1
TCERG1	SRRT		MRC2	NDUFA8	Match	+
WDR83OS	NT5DC1		RBM33	SETD2
MPC1	RN7SK_misc_RNA		PLCB3		34	1
NEMF	RSPRY1		CCDC18			33
EME1	LYN		KIF7
PKD1	FANCA		FAM193A
DDX12P	CAV2		BCOR
RBM26	BCHE		SRRT
UBR4	SNORD3A_snoRNA		GOLIM4
ANKS3	FAM20C		SAFB
MAVS	CPT1A		FBN2
BRD8	RBM18		HSP90B1
GPATCH8	KRT18		SFSWAP
NOM1	GOLIM4		SURF6
TOP1	MAP3K14		SYNPO
TAF3	ZC3H18		IQGAP2
TAF15	CEP295		LANCL2
RP11-1212A22_1	TRIM9		DLG4
MRPL12	ID1		NDUFA8
MREG	ARC		RBM19
IL27RA	GOLGA8A		FMNL2
DDX3Y	MYO9B		ZNF512B
TM7SF2	RIMS4		COL4A6
C20orf24	CEP290		PRRC2B
SMARCA4	PIGW		FAM65A
CCDC88C	PNN		RSRP1
ROCK2	DFNB31		CNTRL
RPL7L1	ANKRD13B		ABCF1
CDK5RAP2	KLF6		SLX4
RP11-161H23_5	FXYD6		ARHGAP11B
FAM21A	CCDC109B		SNAPC4
HTR1D	NSRP1		WDR60
ATRX	GPC2		DMTF1
PHF21A	TPPP3		KMT2E
GTF3C6	INA		CHAF1A
INCENP	CAND2		NOLC1
MAP3K14	ABCF1		NOP14
AHNAK	NASP		TNRC18
AC240274_1	AGAP3		KIF18B
ARHGAP39	SLC27A3		F11R
MDN1	CASKIN1		FBN1
GJC1	IER5L		SAMD1
NASP	CADM3		C6orf15
HERC2P2	ISLR2		TXNDC17
METTL2B	TFAP2C		RPAP1
DNMT1	FBN2		ADGRL1
MAP7D3	ATF6B		TAOK2
RUSC2	EHMT1		YEATS2
NCL	KMT2B		YTHDC1
CDK11B	SAFB		TCN2
SMC4	KRI1		BOLA3
ZNF37BP	JUP		GOLGA2
NEFH	ISLR		CHERP
ZNF318	PNPLA2		MYBBP1A
FNBP4	GLB1L2		ITSN1
STARD9	GIGYF1		CLASRP
KIF14	SV2A		ZBTB7A
PAPD7	SDHD		CAMK1D
RP11-20I23_13	AHDC1		LTBP3
C22orf46	PLXNA1		PTPRS
PRRC2A	SFSWAP		RRBP1
NPIPB4	CAV1		ATN1
BRD4	AKNA		LSM5
SPAG5	SYMPK		PLCG1
UPF3B	COL4A1		IWS1
ZMIZ1	STRA6		FAT1
LARP7	SLC27A1		ANAPC13
LINC00963_processed_transcript	AP3S1		PRKDC
IGFBP3	SUN2		NMB
MRC2	S1PR3
NEAT1_lincRNA	RPAP1
GPR12	ZC3H12C
CLSPN	RUSC2
RBM33	CLASRP
NCAPG2	FBN1
PLCB3	DDIT4
TNRC6A	NLGN3
CCDC18	MPHOSPH8
KIF7	PTOV1
MYH10	NRCAM
NCKAP5L	THBS2
BRCA1	DCTN1
FAM193A	RSRP1
PLCB1	ABCA3
ATP6V0B	AP3D1
BCOR	DSTN
SRRT	MAP7D1
RP11-384K6_6	FAM193A
CASC5	SGSM2
PHF3	AKAP9
MFSD5	DAB2IP
GOLIM4	GLDC
NAP1L3	TNIK
KIF4A	DENND4B
ZSWIM1	FAM101B
RAD50	ADGRL1
RTF1	EPN2
SAFB	ARL8B
BAZ1A	CSPP1
FBN2	SOGA1
HSP90B1	CTB-50L17_10
SFSWAP	LAMB1
SURF6	COL4A2
USP25	ABRACL
NOL8	CACNG8
COTL1	KIF7
ABAT	POLRMT
NHLH1	HNMT
SYNPO	RPPH1
EMP2	PROSER3
DDX46	PPP1R26
GPALPP1	SRRM1
PPP1CA	ATP1B2
GNL3L	SREBF2
TAF10	PODXL2
SLC16A1-AS1	ADI1
ZNF593	FBLN2
GTF2IP13	NPIPB4
IQGAP2	ANKS3
IL17D	CHAF1A
RTP5	PLCH1
LANCL2	EIF4G3
DLG4	RBM33
NDUFA8	FAM65A
RBM19	CAMK1D
LRCH3	CEP152
FMNL2	BCOR
ZNF512B	FAM21A
MAP4K5	RYBP
CCAR1	LAMB2
UGDH-AS1	SRP9
POU3F3	GAK
EMC2	CGGBP1
COL4A6	ADCY6
SCAF11	GDPD2
PRRC2B	PARVA
PPM1D	TP53INP1
CPLX1	LENG8
ERICH1	SALL2
FAM65A	FTL
RSRP1	PAPD7
ACTB	CLN8
CNTRL	PLCB3
SEMA4G	IQCE
ABCF1	CDK5RAP2
RP11-1334A24_5	CENPJ
PPP1R9A	ADGRV1
TICRR	KDM3A
SLX4	ECM1
ARHGAP11B	ARL2BP
ZNF69	ADGRB1
GPR89A	RP11-157P1_4
SNAPC4	WIZ
MTR	LTBP4
WDR60	PPP1R12C
MBD6	CWF19L2
TXLNA	GOLGA4
PYGL	PURB
MIR210HG_lincRNA	CDK11B
RPS2P32	CHERP
DMTF1	KIF15
KMT2E	TNRC18
RP11-972P1_7	ANAPC13
ZNF182	SURF6
TMEM147	NAB2
SLC35B1	GPM6A
ARSI	HERC2P2
ZNF397	TTYH3
TRIP11	GMFB
CHAF1A	ANKRD36B
NOLC1	LOXL1
SLC25A38	VASH1
ATP5H	CYLD
C7orf55	ATN1
ZNF236	FNBP4
CCDC66	DNMT1
NOP14	PTP4A1
RP11-291L22_9	TXN
HIP1R	MED25
CTD-2035E11_3	F11R
GPX1	DBN1
TNRC18	SF3B2
TUSC2	GATAD2A
MRPL14	HNRNPA2B1
KIF18B	RAI1
AC074117_10	ZEB1
CCDC177	RAB6B
F11R	FAM200B
ATHL1	SMARCA1
CHD2	ANO8
COL18A1	RAB21
PRPF4B	PRRC2A
MMACHC	C6orf226
FBN1	NOVA1
TSC1	SCRIB
SAMD1	KIF18B
CLPTM1	ANK2
C19orf53	AP3B2
SETD5	LARP1
UACA	PPP1R9B
FOS	RBM25
MRPS12	F3
RPH3AL	HEBP2
C6orf15	KDM5C
USP32P1	DYNLT3
MARCH2	DDX10
TXNDC17	AEBP1
DLG5	TFRC
HIST1H3E	RP11-22B23_1
RPAP1	SKI
TRIM52-AS1_processed_transcript	HUNK
NID2	ARHGAP33
DLL4	MYBBP1A
ADGRL1	SLX4
GOLGA6L10	NFATC4
RP11-126L15_4	CNTRL
TROAP	BTBD11
CEP170	EPHA2
TAOK2	TNKS1BP1
UQCR10	NEURL4
YEATS2	MGAT4A
SORL1	ZDHHC8
ZNF581	SYNPO
EEA1	MAP7D3
LYPD1	PTBP3
CKAP5	PPIG
ODF2	TMEM94
YTHDC1	SNAPC4
ZDHHC12	ZNF423
HAPLN3	CLCN6
TCN2	ZNF574
NDUFB2	RBM19
MDM4	SLC35D1
MYO1D	NFIC
C5orf66	FAM126A
BOLA3	TSPYL2
CEP135	RREB1
CNTN2	PLEKHG5
FREM2	SDC3
GOLGA2	MAPK8IP3
DMPK	LPCAT4
RSRC2	CENPE
TIMM17B	CNOT3
RPS12	SBK1
CHERP	PKD1P5
HNRNPUL2	BET1
BBS4	PRKCSH
MYBBP1A	PRRC2B
MPC2	APP
RP11-394B2_1	DIP2C
ITSN1	COL6A1
CLASRP	NOL4L
PAXBP1	FAT1
ZBTB7A	RASEF
PNPLA3	LPCAT1
PKP1	LINC00511_lincRNA
PHF2	ZMIZ1
CAMK1D	PKD1P6
NOC3L	GOLGA2
SHISA4	ANKS1A
CCDC57	EHD4
RP11-458F8_4_lincRNA	BRD4
CH507-9B2_3	RBP1
SSU72	SMIM15
SSNA1	NCL
CIB1	MLLT1
ZNF37A	CKB
RPS20	PPP2R3A
SPTBN1	NDUFA8
GOLGA8B	MSRB3
LTBP3	ZC3HAV1
SETD2	ZNF512B
ADGRA1	ESF1
RP11-104N10_2	BROX
DEPDC7	JPH1
GRIPAP1	MRPS18C
PTPRS	MPC1
RRBP1	RPL22L1
ATN1	AARS2
LSM5	PRRC2C
CRABP1	CCDC188
SLC35B2	SAFB2
PLCG1	DDX3Y
IWS1	VPS26A
FAT1	RAB11FIP3
PHF21B	VWA1
EXT1	SREBF1
ANAPC13	PIP5K1C
SLK	RBBP6
USP36	POM121
CAPRIN2	RHPN1
RANP1	IGSF8
ZNF121	CCDC88C
PRKDC	ATP2B2
DNAH1	ZNF718
NMB	RAPGEF5
RNF19B	ANGEL1
CEP164	NSMF
	CTDSPL
	KCNN4
	RP11-517B11_7
	PALM
	SH3GLB1
	FKBP10
	NFIX
	THRAP3
	HSP90B1
	CIT
	ARHGAP29
	MDM2
	FYCO1
	CNRIP1
	BTN3A3
	PERP
	RP11-634H22_1
	KIAA1217
	RTN4RL2
	RELT
	IK
	TMEM192
	TMED2
	PPM1E
	AC012146_7
	DNAH9
	IWS1
	NPAS3
	DLG4
	WBP2
	CBX3
	RAB40C
	ZNF316
	REV1
	UNC13D
	PHACTR4
	CD3EAP
	HERC2P9
	CD74
	IRF2BPL
	SF3A2
	KLC1
	LCOR
	ZBTB7A
	EVC
	ASS1
	GSTM3
	BPTF
	SMAGP
	KDM4B
	TMOD2
	AMER1
	HK2
	C19orf44
	XRCC1
	SPAG5
	BUB1B
	AGRN
	NISCH
	ENTPD1
	MIDN
	ZBTB40
	GPSM1
	ATP6V1G1
	RAB27A
	NR4A1
	IQGAP2
	SIN3B
	PLA2G6
	S100A13
	LPGAT1
	ARID4B
	SMIM20
	CYB5R4
	ADAM22
	CRB1
	PAM
	SEMA6A
	RAB12
	TCEA3
	USP13
	TAOK2
	SLC4A11
	CCDC18
	TAF4
	PKIG
	BIRC6
	NCAM1
	RPS27L
	MTURN
	METRN
	LASP1
	LGR5
	LZTS2
	GTPBP10
	CIC
	CEP162
	FMNL2
	FOXP4
	TNFRSF19
	PIH1D2
	SSFA2
	SEL1L3
	TMEM206
	KIAA2013
	FBXL19
	BRPF1
	ARHGAP11B
	ENGASE
	ACTN4
	TDP2
	SAMD1
	NABP2
	ARHGEF10L
	RIMKLA
	NDUFB3
	RRP1
	CMPK1
	HYLS1
	HIST1H1B
	UBL3
	RP11-617F23_1
	SGSH
	SLC27A5
	PCDH10
	RBMS1
	UTP20
	TMEM189
	MOSPD1
	CNTNAP2
	WDR60
	ANKRD63
	EEF1A2
	MOCS2
	PNISR
	GIT1
	YEATS2
	SPATA2
	PCCB
	RMI1
	UBE2Q2
	TCN2
	KMT2E
	SNAP29
	ZNF33A
	PHRF1
	MED15
	SCYL2
	MNS1
	SFI1
	ARHGAP23
	CD99
	RAP1B
	MAP3K9
	PFKL
	YTHDC1
	LSM5
	CAPN15
	SPRY4
	ARID1B
	ZNF335
	SCRG1
	NOP14
	ANXA4
	PHF21A
	RP11-1212A22_1
	C3orf14
	NLGN2
	DUSP22
	KDM6B
	INTS1
	COCH
	TYRO3
	CRYAB
	NMB
	ANKRD12
	KATNAL1
	RNFT2
	GPATCH1
	PCSK1N
	CDH6
	EDNRB
	NELFA
	ZBTB38
	RPP40
	NAA50
	NFX1
	CEP83
	KSR1
	TRIM47
	GUSB
	PCSK9
	POMGNT2
	COL2A1
	ZBTB17
	DMTF1
	CLIP1
	CECR1
	E4F1
	COL7A1
	MAGI2
	BCAT1
	TSPAN13
	CCDC130
	GSKIP
	BZW1
	CHTF18
	ZNF211
	TSPAN5
	DCLK2
	VHL
	LDB2
	PELP1
	DLX2
	BOLA3
	MAF
	SEC61G
	DDX24
	PCGF5
	PLXNA3
	HAUS5
	PBXIP1
	NCKIPSD
	MACROD1
	MTTP
	ACAD10
	KLHL4
	EIF1AX
	RFC1
	PPP2R1B
	LARP7
	AGPAT4
	ZBTB37
	GATM
	GNAI2
	PCNP
	ULK1
	DDX27
	DDX51
	TIMP2
	COX5B
	BASP1
	SCN3B
	AKAP8L
	LPIN2
	NUDT15
	STRADB
	ITSN1
	PTPRH
	RP11-1149O23_3
	POLR2M
	ZNF341
	SPEN
	RP11-20I23_13
	ADD2
	HSPA12A
	JAM2
	TXNDC17
	PHF13
	RECQL4
	EME1
	MARCH7
	INF2
	BRD1
	OCIAD2
	HMGN1
	CHST11
	SCP2
	GNG4
	MIA3
	FAM206A
	USP11
	SREK1
	COL4A5
	AASDHPPT
	NRAS
	SLC13A5
	PPARA
	PIGA
	ZNF526
	LANCL2
	COX20
	NPL
	STX3
	AADAT
	STAM2
	ATG16L2
	C14orf132_lincRNA
	C1D
	NOLC1
	PARP1
	TMC6
	RP11-180M15_6_lincRNA
	MAP1A
	C8orf58
	HOMER1
	PLXNB2
	WSB2
	PPFIA4
	GRAMD4
	MAST2
	MMP28
	UHRF1

[truncated: 5 more sheets: Literature matches, Matches with Bertolini 2019, Matches with Lodato 2013, Matches with GO genes only, Matches with Lodato GO Only]
